# Supplementary material for: Low-amplitude copy number gains shape cancer through known and novel oncogenes with associated therapeutic vulnerabilities
Source: Nucleic Acids Res. 2025 Jul 22;53(14):gkaf689. doi: 10.1093/nar/gkaf689 (PMC12282949; doi:10.1093/nar/gkaf689)
Supplement: gkaf689_Supplemental_Files [file gkaf689_supplemental_files.zip]

Archive with 2 entries (2 files):
- NAR-03379-N-2024-Supplementary-Tables_TE.xlsx
- NAR-03379-N-2024.R1_supplementary_figures.pdf
