# Supplementary material for: Low-amplitude copy number gains shape cancer through known and novel oncogenes with associated therapeutic vulnerabilities
Source: Nucleic Acids Res. 2025 Jul 22;53(14):gkaf689. doi: 10.1093/nar/gkaf689 (PMC12282949; doi:10.1093/nar/gkaf689)
Supplement: gkaf689_Supplemental_Files [file gkaf689_supplemental_files.zip › NAR-03379-N-2024-Supplementary-Tables_TE.xlsx]

## Sheet: Supplementary Table 1
Supplementary Table 1 - data used in this study
Dataset	Data type		Source	Threshold
TCGA	segmented CN	Pancancer Atlas Studies	cBioportal	0.2
MSKCC-Impact	segmented CN	Clinical sequencing cohort	cBioportal	0.1
CCLE	segmented CN	Cancer Cell Line Encyclopedia	DepMap portal	0.25
DepMap	CRISPR gene effect	DepMap release 24q4	DepMap portal
DepMap	CRISPR gene predictability	Chronos_Combined_predictability_results	DepMap portal
Demeter2 combined RNAi	RNAi gene effect	DEMETER 2 Combined RNAi	Figshare
GDSC2	Drug IC50s	Drug Screening-IC50s	GDSC portal
CTRP	Drug IC50s	CTRP CTD^2	DepMap portal
GDSC1	Drug_IC50s	Drug Screening-IC50s	GDSC portal
CCLE	Gene expression	Cell line CCLE DepMap 21q4	R2 bioinformatics platform
Neuroblastoma	segmented CN	Tumor Neuroblastoma cbstest - NRC	R2 bioinformatics platform	0.2
Neuroblastoma	segmented CN	Korber et. al. Nat. genet. 2023	Mendeley data	0.4
Germ cell tumors	segmented CN	Germ Cell Tumors (MSK, J Clin Oncol 2016)	cBioportal	0.1

## Sheet: Supplementary Table 2
Supplementary Table 2 - Genes with differential dependence associated with low level CN gain (related to Figure 2D)
Legend
gene			gene
chrom			chromosome
loc.start			start location (HG38)
loc.end			end location (HG38)
dependency_noGain_depMap			mean gene dependency in cells with neutral gene CN in DepMap
dependency_gain_depMap			mean gene dependency in cells with low amplitude gene gain in DepMap
diff_depMap			difference in mean dependency between gain and neutral gene CN in DepMap
qVal_depMap			q-value for the comparison of dependency in gain and neutral gene CN in DepMap
freqGain			frequency of low level gene gain in the analyzed samples
diff_Sanger			difference in mean dependency between gain and neutral gene CN in the Sanger dataset
q-value_Sanger			q-value for the comparison of dependency in gain and neutral gene CN in the Sanger dataset
diff_RNAi			difference in mean dependency between gain and neutral gene CN in the RNAi dataset
q-value_RNAi			q-value for the comparison of dependency in gain and neutral gene CN in the RNAi dataset
diff_DepMap_wholeArm			difference in mean dependency between whole arm gain and neutral gene CN in DepMap
q-value_DepMap_wholeArm			q-value for the comparison of dependency in whole arm gain and neutral gene CN in DepMap
expr_diff_TCGA			mRNA expression difference between low level gain and neutral gene CN in the TCGA dataset
expr_qVal_TCGA			q-value for the comparison of mRNA expression between low level gain and neutral gene CN in the TCGA dataset
expr_diff_CCLE			mRNA expression difference between low level gain and neutral gene CN in theCCLE dataset
expr_qVal_CCLE			q-value for the comparison of mRNA expression between low level gain and neutral gene CN in the CCLE dataset
inOncoKB			Whether the genes is annotated as an oncogene in the OncoKb database
inCancerCensus			Whether the genes is annotated as an oncogene in the Cancer Census
gene	chrom	loc.start	loc.end	dependency_noGain_depMap	dependency_gain_depMap	diff_depMap	qVal_depMap	freqGain	diff_Sanger	q-value_Sanger	diff_RNAi	q-value_RNAi	diff_DepMap_wholeArm	q-value_DepMap_wholeArm	expr_diff_TCGA	expr_qVal_TCGA	expr_diff_CCLE	expr_qVal_CCLE	inOncoKB	inCancerCensus
ISG15	1	1001138	1014541	-0.0614306	-0.1196	-0.0581692	0.0331772	0.138479	-0.0663672	0.202956	-0.0264151	0.504375	-0.107934	0.0994193	NA	NA	105.527	0.195601	no	no
INTS11	1	1311585	1315433	-1.91909	-1.98452	-0.0654263	0.122434	0.131669	-0.0837305	0.297611	0.196563	0.000310754	-0.02259	0.608689	NA	NA	NA	NA	no	no
THAP3	1	6624866	6633565	-0.0730636	-0.136903	-0.0638389	0.00252169	0.113507	-0.0561793	0.266409	-0.0119044	0.749134	-0.0778127	0.0343433	3.02504	3.36589e-23	4.99263	2.94631e-08	no	no
MTOR	1	11106535	11131558	-1.15168	-1.25611	-0.104427	0.0251955	0.107832	-0.0983225	0.282	0.11591	0.0359647	-0.158822	0.0273247	7.04566	3.37924e-43	11.6254	1.10559e-10	yes	yes
MAD2L2	1	11674480	11691650	-0.873276	-1.00068	-0.127408	0.0925483	0.103292	-0.135202	0.284606	0.0302337	0.523051	-0.214341	0.0630383	28.2071	1.9081e-32	37.2645	6.19068e-07	yes	no
CDC42	1	22052668	22092946	-1.05967	-1.22274	-0.163064	0.00794759	0.0969213	-0.171011	0.156297	-0.0645291	0.374484	-0.177584	0.0274281	70.825	1.10249e-49	64.3577	1.12508e-09	yes	no
SRSF10	1	23964804	23980331	-0.663013	-0.793712	-0.130699	0.00228759	0.106164	-0.143617	0.159692	0.0704374	0.272536	-0.17219	0.00437072	6.00473	2.30225e-23	52.9618	0.00016782	no	no
AKIRIN1	1	38991223	39006059	-0.343433	-0.402073	-0.0586405	0.0117756	0.160227	-0.0746295	0.176762	-0.000421434	0.821176	0.00408388	0.678612	33.2595	1.64047e-44	18.0195	3.57152e-13	no	no
ORC1	1	52372829	52404459	-1.06775	-1.15439	-0.0866449	0.0003345	0.192045	-0.0830078	0.295512	0.0440014	0.555741	-0.112374	0.00299149	6.73897	1.25419e-27	4.22393	4.12753e-07	no	no
SRSF11	1	70205682	70251617	-1.00314	-1.12579	-0.122649	0.000227891	0.197727	-0.157334	0.0609917	-0.00549506	0.800449	-0.0858143	0.136011	11.7405	9.64074e-33	59.0131	5.90324e-10	no	no
MCL1	1	150574556	150579590	-0.735275	-0.822475	-0.0872001	0.076516	0.321513	-0.148329	0.0630362	-0.0534687	0.551373	-0.0474486	0.425468	41.3542	5.39486e-45	28.0486	3.37513e-06	yes	no
UBAP2L	1	154220179	154263505	-0.347239	-0.403138	-0.0558988	0.0108498	0.31621	-0.0607897	0.13103	-0.0175464	0.680505	-0.0608895	0.0311338	25.873	0	44.4462	3.23274e-29	no	no
PPP1R15B	1	204403387	204411791	-0.745212	-0.958726	-0.213514	2.88152e-06	0.366477	-0.0909938	0.243977	-0.0559261	0.251454	-0.229159	1.08348e-05	13.8257	1.9927e-97	7.62425	1.13505e-09	no	no
KANSL3	2	96593170	96638346	-0.999537	-1.08291	-0.0833686	0.0377489	0.174707	-0.109172	0.279384	0.0639999	0.1536	-0.0996301	0.119794	4.93855	4.44547e-51	3.46751	0.0123174	no	no
CFLAR	2	201116104	201176687	-0.658001	-0.790188	-0.132187	0.143767	0.121453	-0.225368	0.214152	-0.0235533	0.69851	-0.218546	0.193562	1.56238	2.03398e-06	14.6538	0.00921367	no	no
ACSL3	2	222861563	222909036	-0.351587	-0.421116	-0.0695293	0.158084	0.120318	-0.0809579	0.252828	-0.0562626	0.185768	-0.10977	0.246289	4.74793	0.0128394	15.7149	0.193737	no	no
SETD5	3	9397615	9440698	-0.328545	-0.397889	-0.0693447	0.03156	0.113507	-0.0948107	0.294716	-0.0488585	0.399601	-0.086119	0.330895	8.45643	7.35388e-45	9.49126	0.00713084	no	no
RAF1	3	12583601	12664226	-0.215177	-0.286522	-0.0713457	0.130057	0.0942111	-0.0342447	0.575085	-0.0696577	0.158092	-0.181007	0.227213	16.4901	1.33845e-58	20.8433	1.56692e-07	yes	yes
RHOA	3	49359145	49412202	-0.38458	-0.588487	-0.203906	0.0194622	0.0420455	-0.0658697	0.52058	-0.132762	0.198973	-0.211552	0.118879	119.595	6.73245e-44	116.971	0.00016782	yes	yes
MITF	3	69739435	69968336	-0.0919779	-0.162763	-0.0707846	0.11048	0.0795455	-0.0173993	0.622086	-0.085646	0.266289	-0.0345224	0.554828	14.3172	3.16694e-12	19.376	0.0166051	yes	yes
TIPARP	3	156673235	156705139	-0.324711	-0.416061	-0.0913495	0.00448351	0.334847	-0.0702812	0.282843	-0.0281282	0.457393	-0.103829	0.0273247	4.24167	3.88303e-06	5.06144	0.000337256	no	no
TFRC	3	196027183	196055214	-0.731537	-0.832729	-0.101192	0.0317571	0.345062	-0.112014	0.173663	-0.0569825	0.451676	-0.111635	0.114194	72.9865	2.37716e-107	34.1076	2.00188e-06	no	no
SCFD2	4	52872982	53366075	-0.113119	-0.168283	-0.0551641	0.0706509	0.0664294	-0.0640122	0.253545	0.0107722	0.774248	-0.0747703	0.532719	8.40918	5.71064e-45	4.23198	0.129019	no	no
PDGFRA	4	54229097	54298247	-0.262333	-0.336583	-0.0742503	0.161972	0.059312	-0.074341	0.17802	-0.0641978	0.145346	-0.0145708	0.670273	18.3255	0.000110859	7.18018	1	yes	yes
REST	4	56907909	56935844	-0.239661	-0.293468	-0.0538073	0.10087	0.0494118	-0.121127	0.0623397	0.00894459	0.765053	-0.020028	0.662706	6.38096	6.25976e-14	0.957109	1	no	no
CCNA2	4	121816444	121823932	-1.33292	-1.52572	-0.192796	0.0512593	0.0340522	-0.310978	0.133537	-0.0813554	0.626317	-0.0934963	0.541696	14.1551	8.12756e-13	22.587	0.000960317	no	no
HDAC3	5	141620876	141635164	-0.895629	-0.988558	-0.0929288	0.0166435	0.208854	-0.0715349	0.192518	0.000988868	0.817841	-0.124152	0.0399472	6.45617	2.45016e-60	13.6314	4.19241e-13	no	no
TFAP2A	6	10393186	10404594	-0.0504994	-0.172985	-0.122486	0.00152818	0.189557	-0.070185	0.263916	-0.0415327	0.248181	-0.0825187	0.126029	32.5113	9.51881e-38	12.936	1.74191e-05	no	no
E2F3	6	20402167	20493715	-0.203658	-0.307764	-0.104106	0.00376869	0.190692	-0.10373	0.150048	-0.0305133	0.504427	-0.132644	0.00988117	10.8921	8.81607e-53	4.52621	6.45555e-09	yes	no
TUBB	6	30720201	30725426	-1.64225	-1.85109	-0.208836	0.00301448	0.191827	-0.224112	0.0893192	-0.0537043	0.560447	-0.196399	0.066399	387.695	1.57627e-131	240.659	1.55651e-06	no	no
SPDEF	6	34537802	34556314	0.0235333	-0.0385807	-0.0621139	0.138713	0.177072	-0.118942	0.21712	-0.0316886	0.658843	-0.0410674	0.408301	-39.8886	5.46486e-13	5.08171	1	no	no
SENP6	6	75601509	75715904	-1.17476	-1.22558	-0.0508209	0.23726	0.122867	-0.164966	0.195468	0.00312414	0.813126	-0.0438755	0.499346	3.368	8.5825e-31	8.56008	4.12753e-07	no	no
ACTB	7	5527147	5530709	-0.545136	-0.725945	-0.180809	2.07316e-07	0.491487	-0.0957832	0.0529172	-0.0469863	0.291854	-0.176414	5.16966e-06	586.033	1.86744e-37	569.406	7.29096e-07	no	no
BRAF	7	140719327	140924810	-0.0452146	-0.213151	-0.167936	3.96983e-06	0.346286	0.0113914	0.610883	-0.132009	0.00308672	-0.156126	0.000147086	1.2226	5.67317e-43	2.00483	5.89394e-10	yes	yes
SNAI2	8	48917604	48921683	-0.0578059	-0.13009	-0.0722844	0.00788162	0.265909	-0.0665914	0.0179097	0.00499278	0.774248	-0.0615051	0.0687226	17.8182	5.01584e-44	8.08421	0.0358664	no	no
MYC	8	127735434	127740477	-1.45662	-1.83118	-0.37456	8.15066e-11	0.366629	-0.212386	0.0268423	-0.0287642	0.542996	-0.440352	3.42014e-10	48.528	1.15856e-98	21.2758	4.80778e-05	yes	yes
PMPCA	9	136410570	136423761	-1.29074	-1.39879	-0.108049	0.00363214	0.241771	-0.0980025	0.200561	0.00941795	0.75613	-0.101317	0.0576873	10.0776	1.51266e-45	14.2655	9.37835e-05	no	no
TEAD1	11	12674591	12938034	-0.238422	-0.349319	-0.110897	0.00192731	0.16088	-0.110046	0.0513013	-0.0949494	0.280731	-0.119283	0.0264737	5.69462	6.25976e-14	10.7628	0.00499626	no	no
TAF6L	11	62771303	62787342	-0.301113	-0.388284	-0.0871711	0.00140629	0.22815	-0.124056	0.00642688	NA	NA	-0.0950734	0.0179322	3.35356	9.86184e-35	2.66204	0.0272664	no	no
MARK2	11	63839005	63909484	-0.333381	-0.475992	-0.142611	1.8146e-06	0.23723	-0.12553	0.0100894	-0.0174433	0.683033	-0.175851	0.000696408	14.8199	2.15685e-68	5.51455	3.01316e-08	no	no
CDC42EP2	11	65314818	65322429	-0.199534	-0.254717	-0.0551836	1.96572e-05	0.251986	-0.0553718	0.0640507	0.0354026	0.250761	-0.032236	0.0994763	2.85837	0.000362479	3.40781	5.93092e-06	no	no
SCYL1	11	65525077	65538704	-0.406745	-0.484264	-0.0775191	0.000493032	0.263337	-0.1231	0.00744361	0.0328522	0.201764	-0.0564742	0.168699	22.32	4.15673e-61	11.2566	2.71575e-13	no	no
MAP3K11	11	65597755	65614242	-0.215152	-0.280738	-0.0655857	1.23464e-05	0.267877	-0.0576271	0.187192	0.0124542	0.650729	-0.026807	0.250453	6.77495	6.56988e-14	8.00661	1.87174e-07	no	no
RELA	11	65653596	65663094	-0.385041	-0.4767	-0.0916596	4.52542e-06	0.266742	-0.0978981	0.0439482	-0.00479331	0.794979	-0.0663777	0.0233936	18.3576	2.55614e-73	13.9273	3.78037e-16	no	no
FOSL1	11	65892049	65900419	-0.381704	-0.497544	-0.11584	0.000455137	0.267877	-0.138018	0.0513013	-0.0246071	0.501003	-0.123468	0.0149873	23.9913	5.19979e-09	53.8424	0.000117241	no	no
RAB1B	11	66268533	66277492	-0.417549	-0.478333	-0.0607841	0.000583555	0.275823	-0.104393	0.0922877	-0.038135	0.329883	-0.0409872	0.1501	115.497	2.33016e-84	43.3779	5.63028e-18	no	no
NPAS4	11	66421004	66426707	-0.155523	-0.219183	-0.0636601	0.000166291	0.274688	-0.0668771	0.0142966	-0.0113355	0.647271	-0.0254609	0.333418	0.102354	0.950153	-0.139497	0.00713084	no	no
BBS1	11	66510606	66533613	-0.0852429	-0.152908	-0.0676654	6.17308e-10	0.275823	-0.0614626	0.00525302	-0.00140852	0.809748	-0.049064	0.00347778	0.327473	9.7253e-34	2.23627	0.00173656	no	no
GRK2	11	67266410	67286556	-0.140491	-0.233686	-0.093195	4.52542e-06	0.284904	-0.0811264	0.0051165	-0.049482	0.0712631	-0.0900042	0.00535862	16.0897	2.52338e-18	NA	NA	no	no
PPP1CA	11	67398183	67401793	-0.613945	-0.733885	-0.11994	1.63526e-06	0.283768	-0.143085	0.00547265	-0.0575705	0.0385543	-0.104171	0.00988117	95.5001	1.30215e-99	56.7465	2.22049e-29	no	no
CHKA	11	68052859	68121204	-0.324296	-0.383046	-0.0587505	0.00506409	0.276958	-0.0663605	0.153432	-0.00944835	0.72494	-0.0387007	0.205671	9.89013	2.23933e-29	12.0118	2.81096e-08	no	no
PPP6R3	11	68460731	68537669	-0.318831	-0.415825	-0.0969941	0.000120986	0.272418	-0.0706323	0.0842059	0.00356306	0.805457	-0.0753267	0.0276252	15.9962	2.89916e-84	11.7501	3.43572e-13	no	no
FADD	11	70203163	70207390	-0.205642	-0.264053	-0.0584113	0.00775764	0.262202	-0.0782733	0.0646428	0.0147449	0.573075	-0.0478674	0.156261	23.4551	3.70257e-109	8.0189	4.65852e-14	no	no
RAB6A	11	73675638	73761137	-0.455227	-0.587729	-0.132502	0.000572754	0.264472	-0.139145	0.0573031	-0.078176	0.0646957	-0.183628	0.000901714	42.017	4.58366e-76	21.0334	1.46869e-12	no	no
YAP1	11	102110461	102230592	-0.370709	-0.425807	-0.0550976	0.153034	0.204313	-0.040095	0.541151	-0.107768	0.134396	-0.0850212	0.132828	66.3092	3.83672e-16	19.7313	9.11615e-11	yes	no
KRAS	12	25204789	25250931	-0.485803	-0.709912	-0.224109	0.000858147	0.217934	-0.155283	0.166131	-0.067409	0.425673	-0.232114	0.00939914	18.2288	1.9868e-37	5.66409	2.40042e-07	yes	yes
CDK4	12	57747727	57752521	-0.736324	-0.939989	-0.203665	0.00852201	0.127418	-0.153606	0.237354	-0.118471	0.180518	-0.274939	0.0463759	130.686	3.40623e-21	45.8143	0.00188179	yes	yes
HNF1A	12	120978543	121002512	-0.0846621	-0.147576	-0.062914	0.0729185	0.121729	-0.000863986	0.727934	-0.0571916	0.108106	-0.0946819	0.172699	1.72373	5.13517e-15	2.18315	0.0811069	no	no
KLF5	13	73054976	73062661	-0.410321	-0.57729	-0.166969	0.0226163	0.138479	-0.146895	0.269483	-0.0323977	0.647271	-0.26812	0.0322972	119.295	2.30669e-100	23.3203	0.00240529	yes	no
TFDP1	13	113584721	113633285	-0.463262	-0.581937	-0.118675	0.00123649	0.179954	-0.110248	0.0587505	-0.0366624	0.658843	-0.0551655	0.353954	63.661	4.57992e-32	55.5879	3.87896e-16	no	no
CHD8	14	21385194	21437245	-0.362903	-0.426745	-0.0638418	0.00674331	0.345062	-0.0627178	0.239917	-0.0250264	0.617107	-0.0283011	0.476434	7.78707	1.16874e-69	8.52772	6.6328e-15	no	no
FOXA1	14	37589984	37595034	-0.127062	-0.210564	-0.0835025	0.0829195	0.199773	-0.088139	0.353664	-0.0749119	0.224644	-0.0571487	0.394091	16.4283	7.61626e-06	14.7257	0.000624271	yes	yes
MAX	14	65006174	65102387	-0.818957	-0.892228	-0.0732707	0.00936584	0.199773	-0.129795	0.203526	0.139473	4.18698e-05	-0.0824264	0.018192	7.59376	4.73865e-28	13.6974	5.50643e-11	no	no
ZFP36L1	14	68787660	68791243	-0.262548	-0.350313	-0.0877652	0.0359651	0.196368	-0.0472114	0.448182	-0.0569065	0.215144	-0.0649433	0.26586	28.1354	5.33058e-06	19.2562	0.0313462	no	no
AKT1	14	104769349	104794124	-0.111458	-0.178399	-0.0669406	0.00507542	0.1875	-0.0447243	0.318728	-0.0660322	0.233334	-0.0790079	0.0137014	15.3968	1.45466e-74	32.6163	9.08338e-10	yes	yes
IGF1R	15	98648971	98964530	-0.321181	-0.396736	-0.075555	0.0472806	0.189557	-0.036691	0.584154	-0.0548106	0.292617	-0.12118	0.0715548	26.9967	4.78978e-06	6.17166	4.34563e-05	yes	no
MLST8	16	2204248	2205382	-0.448805	-0.596049	-0.147243	0.00447259	0.116913	-0.15131	0.0565746	-0.0205482	0.612596	-0.109416	0.141066	8.1376	1.46735e-42	11.0325	0.000197194	no	no
PKMYT1	16	2968024	2970241	-1.24123	-1.37775	-0.136519	0.0596528	0.113507	-0.182028	0.247359	0.00763743	0.764425	-0.132606	0.214257	2.3849	8.83142e-09	13.1098	0.00182704	no	no
CYB5B	16	69424525	69466266	-0.284128	-0.339633	-0.0555053	0.20029	0.15891	-0.0807265	0.289681	-0.00810658	0.776628	-0.0353387	0.507111	25.5813	1.29404e-23	27.252	0.0718027	no	no
NCOR1	17	16029157	16215549	-0.134728	-0.208807	-0.0740787	0.01776	0.136	-0.0954967	0.279532	-0.00387185	0.805762	-0.0766978	0.0294945	7.01216	5.29928e-21	9.46924	9.80302e-05	no	no
HNF1B	17	37686432	37745247	-0.298826	-0.426567	-0.127742	0.0395115	0.189003	-0.0423386	0.400736	-0.153949	0.0507285	-0.159967	0.0449177	23.4594	3.03096e-38	NA	NA	no	no
EIF1	17	41688885	41691646	-1.11855	-1.25435	-0.135808	0.000583555	0.211364	-0.150226	0.128331	-0.00808118	0.771924	-0.13928	0.00642156	146.563	1.91068e-38	153.205	2.09405e-07	no	no
PPM1D	17	60600183	60666280	-0.298601	-0.357629	-0.0590274	0.0549604	0.297389	-0.0599532	0.283104	-0.000547379	0.819514	-0.0832977	0.10511	4.01892	1.0058e-83	2.01087	0.00035024	yes	yes
TLK2	17	62458658	62613664	-0.641383	-0.699333	-0.0579502	0.00507651	0.314415	-0.111846	0.0534927	-0.0121002	0.736705	-0.072205	0.0159458	3.77208	1.63556e-170	6.16565	2.80552e-14	no	no
GRB2	17	75318076	75393864	-0.900027	-1.02831	-0.128281	0.023881	0.309091	-0.0979631	0.265463	-0.0048924	0.791593	-0.126035	0.143218	28.6722	4.49405e-90	14.8079	9.09968e-23	no	no
ACTG1	17	81509971	81512803	-0.700268	-0.803758	-0.10349	0.000159973	0.303065	-0.157866	0.00525302	-0.00831829	0.774248	-0.113251	0.00360606	606.24	5.01584e-44	510.516	9.6938e-08	no	no
TGIF1	18	3411608	3457684	-0.109731	-0.172948	-0.0632173	0.0345949	0.201381	-0.0672086	0.221586	-0.00714184	0.759095	-0.0725278	0.0525297	9.97224	1.07545e-61	20.253	0.000131233	no	no
TPGS1	19	507497	519654	-0.099352	-0.17709	-0.0777375	0.00490202	0.0763006	-0.095276	0.0522219	NA	NA	-0.0512909	0.282117	1.50482	1.48753e-13	3.29809	0.00240529	no	no
SBNO2	19	1107636	1174283	0.00766483	-0.0694508	-0.0771157	0.087106	0.0705202	-0.0993025	0.279532	NA	NA	-0.031555	0.447805	3.60428	0.00475701	10.9795	0.00324835	no	no
KLF16	19	1852399	1863497	-0.346822	-0.464766	-0.117944	0.00151476	0.065896	-0.194614	0.149388	-0.0321375	0.579745	-0.111017	0.0263188	3.47438	0.00037672	3.28571	0.0119884	no	no
ABHD17A	19	1876810	1885547	-0.305215	-0.37756	-0.072345	0.0216623	0.065896	-0.107304	0.216188	0.0244069	0.687263	-0.0369811	0.457642	6.15159	8.42386e-33	9.99505	0.000131608	no	no
MOB3A	19	2071038	2096332	-0.0508022	-0.122188	-0.0713854	0.00260594	0.0624277	-0.0851458	0.195956	-0.0215526	0.656206	-0.070577	0.034757	1.0704	0.950153	4.81927	4.46301e-05	no	no
DAPK3	19	3958453	3971070	-0.0590375	-0.112924	-0.0538863	0.0743065	0.0534262	-0.098915	0.200561	0.00815335	0.789653	-0.0594036	0.136842	16.2401	3.75027e-25	32.5852	4.24648e-05	no	no
SEMA6B	19	4542593	4559808	-0.176469	-0.214364	-0.0378952	0.0358964	0.0594406	-0.0594735	0.186474	-0.112027	0.0954405	-0.0345106	0.232196	8.91517	3.79311e-08	1.63242	1	no	no
PIN1	19	9835257	9836725	0.024858	-0.0291007	-0.0539587	0.00840946	0.0785463	-0.0740696	0.102948	0.0402106	0.575942	-0.0110845	0.590416	14.004	1.72789e-74	34.6776	0.00153425	no	no
ANGPTL6	19	10092338	10096598	-0.0902641	-0.147674	-0.0574102	0.0310465	0.0774648	-0.0528808	0.238241	0.0269174	0.672487	-0.0395057	0.434226	0.112414	0.950153	0.0770407	1	no	no
QTRT1	19	10701430	10713345	-0.106796	-0.16477	-0.057974	0.00508623	0.0833333	-0.0587239	0.158769	0.0267555	0.60682	-0.00706577	0.653251	18.1967	9.90143e-42	10.5575	0.00015548	no	no
TMED1	19	10832438	10836290	-0.0223998	-0.0779757	-0.0555759	0.0213189	0.0868545	-0.0797039	0.0692782	0.00148503	0.81687	0.001308	0.699811	13.2402	4.74794e-60	13.0512	2.20145e-06	no	no
C19orf38	19	10836575	10869470	-0.156158	-0.206827	-0.0506696	0.0158569	0.0872642	-0.0552583	0.241712	NA	NA	-0.0159246	0.534102	0.318565	0.68953	0.111879	1	no	no
PRDX2	19	12796820	12801787	-0.288925	-0.36018	-0.0712542	0.00289996	0.0893067	-0.0934883	0.22721	-0.0115155	0.764045	-0.0441283	0.314275	167.638	1.10308e-61	130.323	0.00240529	no	no
DAND5	19	12965159	12974524	-0.162673	-0.219791	-0.0571184	0.0217184	0.092832	-0.081936	0.142581	0.0374954	0.688512	-0.0441388	0.358101	1.03705	6.78892e-11	0.428149	0.0917638	no	no
PRKACA	19	14091688	14117744	-0.228374	-0.302062	-0.0736887	0.00409772	0.0989399	-0.0548667	0.283728	-0.00198192	0.813879	-0.010033	0.63349	30.2869	1.28715e-52	17.5991	8.92558e-06	yes	yes
CCNE1	19	29811898	29824308	-0.199575	-0.278879	-0.0793036	0.0410613	0.193026	-0.111469	0.187192	-0.055274	0.248181	-0.0668347	0.262102	26.9418	4.02253e-60	6.38852	0.00845071	yes	yes
RPS9	19	54200742	54207647	-1.71622	-1.76666	-0.0504372	0.292087	0.21256	-0.102178	0.239307	0.161795	6.47225e-06	-0.0563172	0.380803	26.1079	0.222205	-93.9074	1	no	no
PDRG1	20	31944342	31952092	-1.46735	-1.52508	-0.0577282	0.129683	0.547059	-0.133483	0.13103	-0.0120385	0.721573	-0.0487866	0.290322	18.8466	1.28818e-215	6.54538	3.96342e-20	no	no
UBE2C	20	45812576	45816957	-0.662069	-0.759029	-0.0969605	0.000897377	0.533485	-0.162468	0.0593402	-0.0224632	0.443108	-0.0908237	0.00568468	87.6232	9.59853e-202	56.1314	1.32528e-11	no	no
SOX10	22	37970686	37983414	-0.255591	-0.589146	-0.333555	0.00175904	0.102959	-0.105299	0.388603	-0.194987	0.0226656	-0.277107	0.0629028	NA	NA	40.0909	0.00428336	no	no
EP300	22	41091786	41180079	-0.230377	-0.418968	-0.188592	0.00501469	0.0933489	-0.0716888	0.416864	-0.140747	0.0363685	-0.179617	0.0685444	9.90572	1.05938e-39	5.05817	0.0166051	no	no
CENPM	22	41938721	41947164	-0.945142	-1.08455	-0.139412	9.47122e-06	0.101517	-0.19679	0.178592	0.0809582	0.0500832	-0.15378	0.000512259	10.8877	4.37393e-25	16.7822	3.03616e-06	no	no
ATP5MGL	22	42639803	42640601	-0.205178	-0.259202	-0.0540243	0.0106101	0.104773	-0.0729804	0.297611	NA	NA	-0.0391041	0.192087	-0.0197253	0.950153	0.00467956	1	no	no
GTSE1	22	46296741	46330810	-0.2267	-0.319555	-0.0928552	0.00387153	0.11266	-0.0394329	0.503854	-0.0732243	0.14374	-0.117314	0.00897942	7.9077	9.40233e-53	12.005	2.80311e-05	no	no
gene	gene
chrom	chromosome
loc.start	start location (HG38)
loc.end	end location (HG38)
dependency_noGain_depMap	mean gene dependency in cells with neutral gene CN in DepMap
dependency_gain_depMap	mean gene dependency in cells with low amplitude gene gain in DepMap
diff_depMap	difference in mean dependency between gain and neutral gene CN in DepMap
qVal_depMap	q-value for the comparison of dependency in gain and neutral gene CN in DepMap
freqGain	frequency of low level gene gain in the analyzed samples
diff_Sanger	difference in mean dependency between gain and neutral gene CN in the Sanger dataset
q-value_Sanger	q-value for the comparison of dependency in gain and neutral gene CN in the Sanger dataset
diff_RNAi	difference in mean dependency between gain and neutral gene CN in the RNAi dataset
q-value_RNAi	q-value for the comparison of dependency in gain and neutral gene CN in the RNAi dataset
diff_DepMap_wholeArm	difference in mean dependency between whole arm gain and neutral gene CN in DepMap
q-value_DepMap_wholeArm	q-value for the comparison of dependency in whole arm gain and neutral gene CN in DepMap
expr_diff_TCGA	mRNA expression difference between low level gain and neutral gene CN in the TCGA dataset
expr_qVal_TCGA	q-value for the comparison of mRNA expression between low level gain and neutral gene CN in the TCGA dataset
expr_diff_CCLE	mRNA expression difference between low level gain and neutral gene CN in theCCLE dataset
expr_qVal_CCLE	q-value for the comparison of mRNA expression between low level gain and neutral gene CN in the CCLE dataset
inOncoKB	Whether the genes is annotated as an oncogene in the OncoKb database
inCancerCensus	Whether the genes is annotated as an oncogene in the Cancer Census

## Sheet: Supplementary Table 3
Supplementary Table 3 - Targeted compound sensitivity associated with low amplitude CN gain in the GDSC2 dataset (related to Figure 3A)
Legend
gene				gene
compound				targeted compound
class				compound class
chromosome_name				chromosome
transcript_start				start location (HG38)
transcript_end				end location (HG38)
qValue_gainVsNoGain				q-value for the comparison of AUC in cell lines with low amplitude gain versus cell lines wihout
diff_gain_noGain				difference in mean AUC in cell lines with low amplitude gain versus cell lines wihout
correlation_dependency_sensitivity_rVal				r-value of Pearson correlation between AUC and target gene dependency
correlation_dependency_sensitivity_pVal				p-value of Pearson correlation between AUC and target gene dependency
freqGain				frequency of low amplitude gain in the analyzed cell lines
gene	compound	class	chromosome_name	transcript_start	transcript_end	qValue_gainVsNoGain	diff_gain_noGain	correlation_dependency_sensitivity_rVal	correlation_dependency_sensitivity_pVal	freqGain
ABL1	Nilotinib	ABL signaling	9	133589333	133761070	0.155877	0.00661314	0.420047	2.52633e-26	0.215774
ABL1	Dasatinib	Other, kinases	9	133589333	133761070	0.184887	-0.0197123	0.289842	8.71647e-13	0.215774
ABL1	Bosutinib	Other, kinases	9	133589333	133761070	0.245682	-0.00403316	0.536003	2.25899e-44	0.215774
ACVR1B	SB505124	RTK signaling	12	52345451	52390862	0.324663	0.0108205	-0.0882744	0.303213	0.103654
ACVR1C	SB505124	RTK signaling	2	158383279	158485517	0.0362462	0.0335494	-0.150265	0.0785513	0.0855019
ADRA1A	LMB_AB1	Other	8	26605667	26722922	0.283218	-0.00126837	0.0957761	0.0381351	0.102179
ADRB1	LMB_AB1	Other	10	115803806	115806667	0.358208	-0.000542349	0.0361585	0.434668	0.0825893
AKT1	AT13148	PI3K/MTOR signaling	14	105235686	105260461	0.184887	0.00965645	0.110732	0.00765478	0.172619
AKT1	AZD5363	Other, kinases	14	105235686	105260461	0.243652	0.00910012	0.315273	5.75712e-15	0.172619
AKT1	Afuresertib	PI3K/MTOR signaling	14	105235686	105260461	0.253979	0.0101443	0.342989	1.36069e-17	0.172619
AKT1	Uprosertib	PI3K/MTOR signaling	14	105235686	105260461	0.256847	0.0103084	0.332433	4.48704e-28	0.172619
AKT1	GSK2110183B	PI3K/MTOR signaling	14	105235686	105260461	0.381339	-0.00268464	0.387982	2.68653e-18	0.172619
AKT1	MK-2206	PI3K/MTOR signaling	14	105235686	105260461	0.381339	0.00296111	0.331452	1.3537e-16	0.172619
AKT1	Ipatasertib	PI3K/MTOR signaling	14	105235686	105260461	0.390451	0.00189704	0.351285	1.97047e-18	0.172619
AKT1	Ipatasertib	PI3K/MTOR signaling	14	105235686	105260461	0.390451	0.00189704	0.351285	1.97047e-18	0.172619
AKT2	GSK2110183B	PI3K/MTOR signaling	19	40736224	40791302	0.285081	-0.00529762	0.306659	1.13992e-11	0.172577
AKT2	AZD5363	Other, kinases	19	40736224	40791302	0.335477	0.00438646	0.321902	1.43343e-15	0.172577
AKT2	Afuresertib	PI3K/MTOR signaling	19	40736224	40791302	0.346072	0.00476151	0.334331	9.61954e-17	0.172577
AKT2	Uprosertib	PI3K/MTOR signaling	19	40736224	40791302	0.426812	-0.00080858	0.308879	2.84016e-24	0.172577
AKT2	MK-2206	PI3K/MTOR signaling	19	40736224	40791302	0.430763	0.000490422	0.391559	4.67754e-23	0.172577
AKT3	Afuresertib	PI3K/MTOR signaling	1	243651535	244006538	0.267872	-0.00788158	-0.0164814	0.690774	0.339046
AKT3	AZD5363	Other, kinases	1	243651535	244006538	0.283218	-0.00613461	-0.00140263	0.972995	0.339046
AKT3	GSK2110183B	PI3K/MTOR signaling	1	243651535	244006538	0.283631	-0.00463141	-0.0199514	0.666493	0.339046
AKT3	Uprosertib	PI3K/MTOR signaling	1	243651535	244006538	0.335477	-0.00457249	-0.00644819	0.836011	0.339046
AKT3	Ipatasertib	PI3K/MTOR signaling	1	243651535	244006538	0.347275	-0.00310401	-0.028406	0.492891	0.339046
ALK	Crizotinib	RTK signaling	2	29415640	30144432	0.317499	-0.00473088	0.0798995	0.0528144	0.171131
ATM	KU-55933	Genome integrity	11	108093211	108158441	0.438907	-4.309e-05	-0.0476343	0.250424	0.153903
ATR	AZD6738	Genome integrity	3	142168077	142176552	0.340037	-0.00421929	0.234253	9.82852e-09	0.301859
ATR	VE-822	Genome integrity	3	142168077	142176552	0.436955	-0.000229814	0.12574	0.00303016	0.301859
ATR	VE821	Genome integrity	3	142168077	142176552	0.438907	-9.56475e-05	0.168193	4.97502e-05	0.301859
AURKA	Alisertib	Mitosis	20	54944446	54967252	0.000361597	0.0539977	-0.0909212	0.0284242	0.490637
AURKA	Tozasertib	Mitosis	20	54944446	54967252	0.0360109	0.0571895	-0.163496	0.0535852	0.490637
AURKA	ZM447439	Mitosis	20	54944446	54967252	0.0898344	0.0145408	-0.135698	0.00108445	0.490637
AURKB	ZM447439	Mitosis	17	8108056	8113900	0.139837	0.01726	0.190885	3.87811e-06	0.100671
AURKB	Tozasertib	Mitosis	17	8108056	8113900	0.285161	0.0255047	0.21575	0.0104636	0.100671
AURKB	BX795	Other, kinases	17	8108056	8113900	0.403578	0.00341753	0.189799	0.049135	0.100671
AURKB	SL0101	Other, kinases	17	8108056	8113900	0.403578	0.000723563	0.00380044	0.968862	0.100671
AURKC	BX795	Other, kinases	19	57742377	57746785	0.284244	-0.0112185	0.0210517	0.82879	0.165667
AURKC	Tozasertib	Mitosis	19	57742377	57746785	0.358208	0.0117213	-0.0571918	0.502102	0.165667
BAZ2A	BDILV000379a	Chromatin histone acetylation	12	56989380	57030150	0.284244	0.00143494	-0.0265921	0.56566	0.117823
BAZ2A	AGK2	Chromatin histone acetylation	12	56989380	57030150	0.353624	0.00156219	-0.113705	0.00638952	0.117823
BAZ2B	AGK2	Chromatin histone acetylation	2	160175490	160473080	0.22656	-0.00443211	-0.00411054	0.92172	0.0892193
BAZ2B	BDILV000379a	Chromatin histone acetylation	2	160175490	160473080	0.278378	-0.00196302	0.0589585	0.202476	0.0892193
BCL2	ABT737	Apoptosis regulation	18	60790579	60987361	2.55113e-05	-0.16862	0.543399	3.58728e-46	0.0651515
BCL2	Navitoclax	Apoptosis regulation	18	60790579	60987361	2.55113e-05	-0.131559	0.409457	3.24093e-25	0.0651515
BCL2	Venetoclax	Apoptosis regulation	18	60790579	60987361	0.0260957	-0.0363736	0.621542	8.13866e-64	0.0651515
BCL2	Sabutoclax	Apoptosis regulation	18	60790579	60987361	0.188749	-0.0306947	0.151712	0.000338933	0.0651515
BCL2	TW 37	Apoptosis regulation	18	60790579	60987361	0.210743	-0.031981	0.0287375	0.657116	0.0651515
BCL2	Obatoclax Mesylate	Apoptosis regulation	18	60790579	60987361	0.230357	0.0214707	0.0660748	0.13971	0.0651515
BCL2A1	ABT737	Apoptosis regulation	15	80253231	80263788	0.174742	0.0194441	0.0530222	0.200723	0.170531
BCL2A1	Sabutoclax	Apoptosis regulation	15	80253231	80263788	0.360224	0.00578952	0.0788077	0.0637953	0.170531
BCL2L1	Sabutoclax	Apoptosis regulation	20	30252255	30310400	2.55113e-05	0.049307	-0.179083	2.23596e-05	0.445392
BCL2L1	WEHI-539	Apoptosis regulation	20	30252255	30310400	0.206263	-0.0111567	0.395086	2.71141e-23	0.445392
BCL2L1	ABT737	Apoptosis regulation	20	30252255	30310400	0.223478	0.0154339	0.124554	0.00256729	0.445392
BCL2L1	Obatoclax Mesylate	Apoptosis regulation	20	30252255	30310400	0.283218	0.0077579	-0.094016	0.0353987	0.445392
BCL2L1	TW 37	Apoptosis regulation	20	30252255	30310400	0.284244	0.00943024	-0.0687567	0.287737	0.445392
BCL2L1	Navitoclax	Apoptosis regulation	20	30252255	30310400	0.381339	0.00370236	0.252398	5.18575e-10	0.445392
BCL2L10	ABT737	Apoptosis regulation	15	52401460	52404972	0.065311	0.0318233	-0.0225802	0.586045	0.115242
BCL2L2	Obatoclax Mesylate	Apoptosis regulation	14	23767999	23777131	0.0285958	0.0306947	0.0194373	0.664274	0.157973
BCL2L2	Navitoclax	Apoptosis regulation	14	23767999	23777131	0.239402	-0.015372	0.0197864	0.631775	0.157973
BCL2L2	ABT737	Apoptosis regulation	14	23767999	23777131	0.341942	-0.00747938	-0.0183104	0.658793	0.157973
BIRC2	AZD5582	Apoptosis regulation	11	102217942	102219744	0.140278	-0.0364987	0.206878	1.01225e-06	0.178439
BIRC2	LCL161	Apoptosis regulation	11	102217942	102219744	0.241356	-0.00659414	0.17771	2.58921e-05	0.178439
BIRC3	LCL161	Apoptosis regulation	11	102188215	102192973	0.19119	-0.00879465	0.0943157	0.0264281	0.180669
BIRC5	Sepantronium bromide	Apoptosis regulation	17	76210267	76221717	0.343764	0.00691056	-0.0191054	0.64469	0.298808
BRAF	Dabrafenib	ERK MAPK signaling	7	140419127	140482957	0.000113414	-0.0508468	0.639484	2.3533e-68	0.358801
BRAF	PLX-4720	ERK MAPK signaling	7	140419127	140482957	0.000372199	-0.0271885	0.517108	2.20781e-41	0.358801
BRAF	SB590885	ERK MAPK signaling	7	140419127	140482957	0.00173402	-0.01588	0.531703	2.02759e-43	0.358801
BRD1	OF-1	Chromatin histone acetylation	22	50166931	50216861	0.0817963	-0.0135738	-0.0251401	0.554866	0.107444
BRD1	BDOCA000347a	Chromatin histone acetylation	22	50166931	50216861	0.331157	-0.00289091	-0.0345244	0.455726	0.107444
BRD1	BDF00022089a	Chromatin histone acetylation	22	50166931	50216861	0.372863	-0.000946493	0.00364917	0.937178	0.107444
BRD2	I-BET-762	Chromatin other	6	32936437	32949282	0.123708	0.0111437	0.0757773	0.0747296	0.173234
BRD2	Bromosporine	Chromatin other	6	32936437	32949282	0.184887	0.00577326	0.0720156	0.119361	0.173234
BRD2	JQ1	Chromatin other	6	32936437	32949282	0.219187	0.0157633	0.119357	0.00402619	0.173234
BRD2	OTX015	Chromatin other	6	32936437	32949282	0.242263	0.0121958	0.122518	0.00390799	0.173234
BRD3	JQ1	Chromatin other	9	136895427	136933139	0.223478	0.0128526	0.00292135	0.94408	0.22619
BRD3	I-BET-762	Chromatin other	9	136895427	136933139	0.381339	-0.0019572	-0.020273	0.633975	0.22619
BRD3	OTX015	Chromatin other	9	136895427	136933139	0.421693	0.000969067	0.00713294	0.867086	0.22619
BRD4	OTX015	Chromatin other	19	15347647	15391262	0.315887	-0.0109849	0.123746	0.00356104	0.0985145
BRD4	RVX-208	Chromatin other	19	15347647	15391262	0.327856	-0.00233754	0.0977989	0.0213219	0.0985145
BRD4	AZD5153	Chromatin other	19	15347647	15391262	0.327856	-0.0129795	0.0985043	0.0331337	0.0985145
BRD4	Bromosporine	Chromatin other	19	15347647	15391262	0.340037	-0.00344442	0.168901	0.000238354	0.0985145
BRD4	JQ1	Chromatin other	19	15347647	15391262	0.38425	0.00510678	0.141198	0.000656051	0.0985145
BRD4	PFI-1	Chromatin other	19	15347647	15391262	0.387801	-0.0011512	0.191588	3.43063e-06	0.0985145
BRD4	I-BET-762	Chromatin other	19	15347647	15391262	0.390451	-0.00300928	0.169294	6.21086e-05	0.0985145
BRD9	I-BRD9	Chromatin other	5	850406	880213	0.0468611	0.0047632	0.204902	5.77958e-07	0.419331
BRD9	Bromosporine	Chromatin other	5	850406	880213	0.12834	0.00617675	0.188597	3.95031e-05	0.419331
BRDT	JQ1	Chromatin other	1	92414928	92479978	0.344565	-0.00592455	-0.101412	0.0146371	0.190335
BRPF1	BDF00022089a	Chromatin histone acetylation	3	9773413	9789557	0.33533	-0.00148915	0.026176	0.57176	0.103346
BRPF1	BDOCA000347a	Chromatin histone acetylation	3	9773413	9789557	0.346372	-0.00199915	-0.0162853	0.725015	0.103346
BRPF3	BDF00022089a	Chromatin histone acetylation	6	36164521	36200567	0.367539	-0.000764675	0.0363618	0.432088	0.177695
BRPF3	BDOCA000347a	Chromatin histone acetylation	6	36164521	36200567	0.378956	0.00112693	0.00544219	0.906428	0.177695
C17orf99	UNC0638	Chromatin histone methylation	17	76142434	76162258	0.0594298	-0.0060329	-0.00349177	0.939434	0.299553
CAPN1	MG-132	Protein stability and degradation	11	64948037	64953421	0.210743	0.0113881	0.0559659	0.174594	0.204461
CDK1	RO-3306	Cell cycle	10	62538089	62551727	0.18442	0.00930527	-0.0319184	0.441367	0.108874
CDK1	Dinaciclib	Cell cycle	10	62538089	62551727	0.266165	0.018276	-0.0580408	0.1729	0.108874
CDK2	MK-8776	Cell cycle	12	56360553	56366568	0.268228	0.00599778	-0.144727	0.00046103	0.123788
CDK2	Dinaciclib	Cell cycle	12	56360553	56366568	0.324663	0.0115178	-0.162647	0.000122159	0.123788
CDK2	AZD5438	Cell cycle	12	56360553	56366568	0.327856	0.00664068	-0.169408	0.000231675	0.123788
CDK4	Palbociclib	Cell cycle	12	58141510	58146304	0.223478	0.00720481	0.0565379	0.170223	0.128765
CDK4	Ribociclib	Cell cycle	12	58141510	58146304	0.418017	-0.000264147	0.162733	7.79695e-05	0.128765
CDK5	Dinaciclib	Cell cycle	7	150750899	150755617	0.245682	0.0127738	-0.0377244	0.375924	0.37012
CDK6	Palbociclib	Cell cycle	7	92234235	92463231	0.223478	0.00482423	0.294851	2.67466e-13	0.408786
CDK6	Ribociclib	Cell cycle	7	92234235	92463231	0.311351	0.00109411	0.132407	0.00134113	0.408786
CDK9	CDK9_5576	Cell cycle	9	130547958	130549854	0.285081	0.0116893	0.0938498	0.0426468	0.221726
CDK9	CDK9_5038	Cell cycle	9	130547958	130549854	0.311238	0.0136634	0.0991117	0.0322453	0.221726
CDK9	Dinaciclib	Cell cycle	9	130547958	130549854	0.429105	-0.000938002	0.104767	0.0137046	0.221726
CHEK1	Wee1 Inhibitor	Cell cycle	11	125495560	125499332	0.00103331	0.0293069	-0.0762743	0.0654771	0.147955
CHEK1	MK-8776	Cell cycle	11	125495560	125499332	0.00639628	0.0166536	0.0266922	0.520437	0.147955
CHEK1	AZD7762	Cell cycle	11	125495560	125499332	0.0360109	0.0339129	0.00368901	0.928933	0.147955
CHEK2	MK-8776	Cell cycle	22	29083731	29107919	0.246751	-0.00871136	-0.0182322	0.660708	0.123894
CHEK2	AZD7762	Cell cycle	22	29083731	29107919	0.403578	-0.00317702	-0.0466861	0.258763	0.123894
CHUK	BX795	Other, kinases	10	101948055	101989376	0.21064	-0.0196482	-0.0165283	0.865183	0.0870536
CRBN	Lenalidomide	Protein stability and degradation	3	3190676	3221375	0.324663	-0.000930294	0.00596756	0.886065	0.0981413
DOT1L	SGC0946	Chromatin histone methylation	19	2164148	2232577	0.284244	0.00178177	-0.126273	0.00233404	0.0605828
DOT1L	EPZ5676	Chromatin histone methylation	19	2164148	2232577	0.397765	0.000360848	0.0938006	0.0231572	0.0605828
DOT1L	EPZ004777	Chromatin histone methylation	19	2164148	2232577	0.402269	0.000467131	0.047218	0.252965	0.0605828
DYRK1A	GSK626616AC	Other, kinases	21	38738092	38792687	0.353624	0.000555681	-0.0492993	0.286674	0.132783
EGFR	AZD3759	EGFR signaling	7	55086714	55270769	0.00552476	-0.00934607	0.477487	7.1243e-35	0.457006
EGFR	Gefitinib	EGFR signaling	7	55086714	55270769	0.00911688	-0.0105429	0.46461	1.15997e-32	0.457006
EGFR	Sapitinib	EGFR signaling	7	55086714	55270769	0.030502	-0.0210334	0.53174	3.17817e-44	0.457006
EGFR	Erlotinib	EGFR signaling	7	55086714	55270769	0.0468611	-0.0113864	0.483233	2.18646e-35	0.457006
EGFR	Osimertinib	EGFR signaling	7	55086714	55270769	0.201592	-0.0071084	0.419692	2.54744e-26	0.457006
EGFR	Lapatinib	EGFR signaling	7	55086714	55270769	0.241356	-0.00837883	0.362719	9.38585e-20	0.457006
EGFR	Afatinib	EGFR signaling	7	55086714	55270769	0.272365	-0.0090375	0.367126	3.35892e-20	0.457006
EGFR	Foretinib	RTK signaling	7	55086714	55270769	0.291824	-0.0070392	-0.180788	1.12278e-05	0.457006
EGLN1	IOX2	Other	1	231499497	231560790	0.438907	3.38782e-05	0.111253	0.251678	0.30878
EHMT1	A-366	Chromatin histone methylation	9	140513444	140678845	0.245682	-0.00403316	0.0893316	0.0497507	NA
EHMT2	UNC0638	Chromatin histone methylation	6	31847536	31852583	0.291824	0.00207524	-0.00390562	0.932272	0.179926
EHMT2	A-366	Chromatin histone methylation	6	31847536	31852583	0.335477	0.00148117	0.113629	0.0124583	0.179926
EIF2AK3	GSK2606414	Metabolism	2	88856259	88924447	0.243496	0.00489894	0.0382192	0.370561	0.21503
EP300	CPI-637	Chromatin histone methylation	22	41487790	41576081	0.343764	0.00234348	0.330881	8.37442e-14	0.099768
EP300	SGC-CBP30	Chromatin histone acetylation	22	41487790	41576081	0.40274	0.000417949	-0.0633336	0.170908	0.099768
ERBB2	Sapitinib	EGFR signaling	17	37844167	37884614	0.223478	-0.0130126	0.384343	3.88717e-22	0.238095
ERBB2	Afatinib	EGFR signaling	17	37844167	37884614	0.256847	-0.0112103	0.383616	4.71821e-22	0.238095
ERBB2	Lapatinib	EGFR signaling	17	37844167	37884614	0.38425	-0.00245624	0.42462	3.49543e-27	0.238095
ERBB3	Sapitinib	EGFR signaling	12	56473641	56478923	0.245682	-0.0146435	0.37151	1.1069e-20	0.123043
ESR1	Fulvestrant	Hormone-related	6	151977826	152128992	0.219187	-0.00260711	0.258047	1.5911e-17	0.0959108
ESR1	GDC0810	Hormone-related	6	151977826	152128992	0.309145	-0.00235639	0.254059	4.53814e-10	0.0959108
ESR1	Tamoxifen	Hormone-related	6	151977826	152128992	0.381339	0.00170575	0.111352	0.00702034	0.0959108
ESR2	GDC0810	Hormone-related	14	64550950	64761128	0.38425	0.00057468	-0.0561782	0.174802	0.184524
EZH2	GSK343	Chromatin histone methylation	7	148504475	148581375	0.243652	0.00135097	0.0328964	0.289893	0.363912
FGFR1	PD173074	RTK signaling	8	38268656	38326159	0.253979	0.00532202	0.132631	0.00124204	0.169569
FGFR1	Cediranib	RTK signaling	8	38268656	38326159	0.281976	0.00667411	0.0862291	0.0370668	0.169569
FGFR1	AZD4547	RTK signaling	8	38268656	38326159	0.284244	0.00391408	0.0751161	0.0692091	0.169569
FGFR2	PD173074	RTK signaling	10	123237855	123357598	0.304297	-0.00687656	0.400037	4.41359e-24	0.0970149
FGFR2	AZD4547	RTK signaling	10	123237855	123357598	0.390451	0.00239653	0.420875	1.46828e-26	0.0970149
FGFR3	PD173074	RTK signaling	4	1795034	1810592	0.188749	-0.019978	0.168353	3.95714e-05	0.0881255
FGFR3	AZD4547	RTK signaling	4	1795034	1810592	0.210743	-0.0172791	0.13956	0.000704617	0.0881255
FLT1	Cediranib	RTK signaling	13	28874489	29069232	0.223478	0.0118746	-0.0200232	0.628877	0.113011
FLT1	Cediranib	RTK signaling	13	28874489	29069232	0.223478	0.0118746	-0.0200232	0.628877	0.113011
FLT1	Sorafenib	Other, kinases	13	28874489	29069232	0.266165	0.00542345	-0.0876431	0.034061	0.113011
FLT1	Motesanib	RTK signaling	13	28874489	29069232	0.335477	-0.00105872	0.0110275	0.791177	0.113011
FLT1	Axitinib	RTK signaling	13	28874489	29069232	0.402269	-0.00187394	0.0668811	0.106097	0.113011
FLT3	Cediranib	RTK signaling	13	28577411	28674729	0.21064	0.0129899	-0.0291827	0.481137	0.112268
FLT3	Lestaurtinib	Other, kinases	13	28577411	28674729	0.256847	0.0115958	0.156792	0.000151803	0.112268
FLT4	Cediranib	RTK signaling	5	180028506	180076624	0.283631	0.00556504	0.0244908	0.554404	0.231227
GSK3A	CHIR-99021	WNT signaling	19	42734338	42746745	0.174742	0.00683678	0.0351433	0.718038	0.178713
GSK3A	SB216763	WNT signaling	19	42734338	42746745	0.285081	-0.00142611	0.08712	0.035305	0.178713
GSK3B	CHIR-99021	WNT signaling	3	119540170	119813264	0.00434644	0.0148146	0.00846476	0.930714	0.212999
GSK3B	SB216763	WNT signaling	3	119540170	119813264	0.283218	0.00159055	0.0763149	0.0653335	0.212999
HDAC1	Entinostat	Chromatin histone acetylation	1	32757687	32799236	0.0452989	-0.0295403	0.0775222	0.0680112	0.128071
HDAC1	PCI-34051	Chromatin histone acetylation	1	32757687	32799236	0.401103	-0.000749293	0.114216	0.00712233	0.128071
HDAC1	Romidepsin	Chromatin histone acetylation	1	32757687	32799236	0.403578	-0.00166377	0.114534	0.0130667	0.128071
HDAC2	Romidepsin	Chromatin histone acetylation	6	114254192	114292449	0.140278	0.0151773	-0.0159422	0.730582	0.0947761
HDAC3	Entinostat	Chromatin histone acetylation	5	141000443	141014731	9.2671e-05	0.0402751	0.00365489	0.931538	0.193309
HDAC3	Romidepsin	Chromatin histone acetylation	5	141000443	141014731	0.00911688	0.0232545	-0.0366227	0.42879	0.193309
HSP90AA1	Luminespib	Protein stability and degradation	14	102547075	102553528	0.140278	0.0256181	-0.0182333	0.659047	0.171386
HSP90AA1	Elesclomol	Protein stability and degradation	14	102547075	102553528	0.243652	0.0298785	0.0649001	0.504569	0.171386
HSP90AA1	CCT-018159	Protein stability and degradation	14	102547075	102553528	0.315887	0.00787948	0.0225332	0.816944	0.171386
HSP90AA1	Tanespimycin	Protein stability and degradation	14	102547075	102553528	0.413856	0.00168173	-0.00638895	0.878081	0.171386
IGF1R	NVP-ADW742	IGF1R signaling	15	99192200	99507759	0.0521103	-0.0176014	0.424449	5.49919e-27	0.194052
IGF1R	Linsitinib	IGF1R signaling	15	99192200	99507759	0.0840734	-0.0091952	0.608486	6.12053e-61	0.194052
IGF1R	BMS-536924	IGF1R signaling	15	99192200	99507759	0.172539	-0.0148217	0.369488	2.31252e-20	0.194052
IGF1R	BMS-754807	IGF1R signaling	15	99192200	99507759	0.360224	-0.00650286	0.450479	3.13186e-30	0.194052
IGF1R	GSK1904529A	IGF1R signaling	15	99192200	99507759	0.381339	-0.000795372	-0.0110988	0.788263	0.194052
INSR	BMS-536924	IGF1R signaling	19	7112266	7293942	0.282091	0.0147816	0.147532	0.000343202	0.066615
INSR	GSK1904529A	IGF1R signaling	19	7112266	7293942	0.369343	-0.00170988	-0.0184494	0.655266	0.066615
INSR	BMS-754807	IGF1R signaling	19	7112266	7293942	0.381339	-0.00784732	0.157863	0.000138411	0.066615
IRAK4	IRAK4_4710	Other, kinases	12	44152747	44180778	0.239402	-0.00288082	-0.0191028	0.680201	0.133034
JAK1	JAK1_8709	Other, kinases	1	65298912	65432187	0.21064	-0.00538602	0.155844	0.00071673	0.195685
JAK1	JAK_8517	Other, kinases	1	65298912	65432187	0.245682	-0.0115134	0.10742	0.0201058	0.195685
JAK1	GSK2276186C	Other, kinases	1	65298912	65432187	0.258823	-0.00358614	0.126521	0.00607483	0.195685
JAK1	Ruxolitinib	Other, kinases	1	65298912	65432187	0.335477	0.00119975	0.209907	5.63968e-07	0.195685
JAK2	Ruxolitinib	Other, kinases	9	4985033	5022065	0.0594298	0.00544873	0.250226	2.05769e-09	0.107807
JAK2	GSK2276186C	Other, kinases	9	4985033	5022065	0.176311	0.00445974	0.144533	0.00169981	0.107807
JAK2	JAK_8517	Other, kinases	9	4985033	5022065	0.381339	-0.00428487	0.0717014	0.121385	0.107807
JAK2	AZ960	Other, kinases	9	4985033	5022065	0.390451	-0.00367998	0.132866	0.00172363	0.107807
JAK2	Lestaurtinib	Other, kinases	9	4985033	5022065	0.390451	-0.0035127	0.0658867	0.113264	0.107807
JAK3	AZ960	Other, kinases	19	17935589	17958800	0.426812	0.00105352	0.00244481	0.954215	0.0892717
KDM1A	GSK-LSD1-2HCl	Chromatin histone methylation	1	23345941	23410182	0.347228	-0.00113503	0.00289387	0.949473	0.107543
KDM6B	CT7033-2	Chromatin histone methylation	17	7743222	7748665	0.38425	0.00309823	-0.0177331	0.697463	0.102908
KIT	Axitinib	RTK signaling	4	55524085	55605177	0.270213	0.00981891	0.0288264	0.486509	0.0582298
KIT	Sorafenib	Other, kinases	4	55524085	55605177	0.278378	0.00804865	0.0781641	0.0588401	0.0582298
KIT	Cediranib	RTK signaling	4	55524085	55605177	0.331157	0.00760572	0.0221759	0.592455	0.0582298
KIT	Motesanib	RTK signaling	4	55524085	55605177	0.403578	0.000419759	0.170889	3.57189e-05	0.0582298
LRRK2	GSK2578215A	Other, kinases	12	40590546	40677754	0.243652	0.00204139	0.0872278	0.0349215	0.144715
MAP2K1	Trametinib	ERK MAPK signaling	15	66679155	66784650	0.146474	-0.0360615	0.284905	1.83724e-12	0.162825
MAP2K1	Selumetinib	ERK MAPK signaling	15	66679155	66784650	0.21064	-0.0186191	0.325745	2.64184e-27	0.162825
MAP2K1	PD0325901	ERK MAPK signaling	15	66679155	66784650	0.219187	-0.0199594	0.29463	2.92346e-13	0.162825
MAP2K1	Refametinib	ERK MAPK signaling	15	66679155	66784650	0.239402	-0.0197137	0.256784	3.71627e-10	0.162825
MAP2K2	PD0325901	ERK MAPK signaling	19	4090319	4124126	0.121163	0.0403113	0.151724	0.000219171	0.0524691
MAP2K2	Refametinib	ERK MAPK signaling	19	4090319	4124126	0.216609	0.0380347	0.130425	0.00167642	0.0524691
MAP2K2	Trametinib	ERK MAPK signaling	19	4090319	4124126	0.241356	0.0368949	0.142424	0.000526556	0.0524691
MAP2K2	Selumetinib	ERK MAPK signaling	19	4090319	4124126	0.256847	0.0223788	0.180927	3.72283e-09	0.0524691
MAP2K4	JNK Inhibitor VIII	JNK and p38 signaling	17	11924141	12047140	0.251107	-0.00211994	-0.0369408	0.374521	0.112939
MAPK1	ERK_6604	ERK MAPK signaling	22	22108789	22221919	0.228971	0.0192429	0.405757	5.64139e-20	0.0794603
MAPK1	ERK_2440	ERK MAPK signaling	22	22108789	22221919	0.241356	0.0225869	0.386564	3.95732e-18	0.0794603
MAPK1	Ulixertinib	ERK MAPK signaling	22	22108789	22221919	0.283218	0.0127331	0.316179	3.18882e-26	0.0794603
MAPK1	SCH772984	ERK MAPK signaling	22	22108789	22221919	0.283631	0.0167216	0.429164	1.0555e-27	0.0794603
MAPK1	VX-11e	ERK MAPK signaling	22	22108789	22221919	0.290976	0.0112746	0.314544	9.19763e-15	0.0794603
MAPK3	ERK_2440	ERK MAPK signaling	16	30125426	30134615	0.176311	0.0202388	-0.0612534	0.185898	0.141132
MAPK3	SCH772984	ERK MAPK signaling	16	30125426	30134615	0.187943	0.0191239	-0.0160511	0.697954	0.141132
MAPK3	ERK_6604	ERK MAPK signaling	16	30125426	30134615	0.243652	0.0125709	-0.0467316	0.313068	0.141132
MAPK3	Ulixertinib	ERK MAPK signaling	16	30125426	30134615	0.278378	0.00867372	0.00193406	0.949662	0.141132
MAPK9	Doramapimod	JNK and p38 signaling	5	179660143	179719099	0.355682	-0.00122665	0.047895	0.247837	0.23197
MCL1	MIM1	Apoptosis regulation	1	150547032	150552066	0.0360109	0.00740491	-0.0545409	0.231038	0.330189
MCL1	AZD5991	Apoptosis regulation	1	150547032	150552066	0.073166	-0.0276847	0.584156	5.55987e-44	0.330189
MCL1	Obatoclax Mesylate	Apoptosis regulation	1	150547032	150552066	0.133497	0.0164616	0.0990522	0.0266228	0.330189
MCL1	UMI-77	Apoptosis regulation	1	150547032	150552066	0.230357	0.00741328	-0.0688803	0.130217	0.330189
MCL1	Sabutoclax	Apoptosis regulation	1	150547032	150552066	0.282618	-0.00988094	0.222368	1.23356e-07	0.330189
MCL1	TW 37	Apoptosis regulation	1	150547032	150552066	0.335477	0.00655802	0.0220761	0.733124	0.330189
MDM2	Nutlin-3a (-)	p53 pathway	12	69201956	69239214	0.293219	0.00492219	0.608157	5.85219e-61	0.140613
MDM2	Serdemetan	p53 pathway	12	69201956	69239214	0.330288	0.00287347	0.161403	9.58141e-05	0.140613
MET	Savolitinib	RTK signaling	7	116312444	116339653	0.223478	-0.0018569	0.374853	5.90379e-21	0.372666
MET	Crizotinib	RTK signaling	7	116312444	116339653	0.403578	0.00073793	0.204449	5.73357e-07	0.372666
MTOR	Temsirolimus	PI3K/MTOR signaling	1	11166592	11191615	0.347228	0.0040499	0.12627	0.00261712	0.112519
NAMPT	Daporinad	Metabolism	7	105888731	105925638	0.0521103	0.0476878	0.311038	4.62505e-09	0.378258
NTRK1	GW441756	RTK signaling	1	156785432	156843682	0.230678	-0.0021729	0.0306617	0.459954	0.324607
NTRK1	AZD1332	RTK signaling	1	156785432	156843682	0.360224	0.00313208	-0.0241743	0.601915	0.324607
NTRK1	Lestaurtinib	Other, kinases	1	156785432	156843682	0.381339	-0.00317281	-0.0976298	0.0187862	0.324607
NTRK2	Lestaurtinib	Other, kinases	9	87284693	87492813	0.00958749	0.0284579	-0.0535839	0.197921	0.181343
NTRK2	AZD1332	RTK signaling	9	87284693	87492813	0.399117	-0.00178197	0.0101066	0.827382	0.181343
NTRK3	Lestaurtinib	Other, kinases	15	88418230	88799978	0.0594298	0.0204898	-0.000651011	0.987529	0.1829
NTRK3	AZD1332	RTK signaling	15	88418230	88799978	0.324663	0.00497322	0.0963642	0.0371643	0.1829
NUAK1	WZ4003	Other, kinases	12	106457118	106533811	0.381339	-0.00231082	0.0591801	0.164223	0.0914498
NUAK2	WZ4003	Other, kinases	1	205271187	205290883	0.267872	-0.00466779	0.0653713	0.124336	0.35513
PAK1	PAK_5339	Cytoskeleton	11	77032752	77185107	0.293219	0.00596335	0.0224134	0.629011	0.223792
PAK2	PAK_5339	Cytoskeleton	3	196466728	196559518	0.104856	0.0125114	0.150055	0.00114413	0.324164
PARP1	Niraparib	Genome integrity	1	226548392	226595774	0.0222478	-0.0127059	0.0937856	0.0272909	0.314732
PARP1	Rucaparib	Genome integrity	1	226548392	226595774	0.0238079	-0.00553837	0.103728	0.0125909	0.314732
PARP1	Talazoparib	Genome integrity	1	226548392	226595774	0.0277597	-0.0365578	0.126914	0.00211998	0.314732
PARP1	Olaparib	Genome integrity	1	226548392	226595774	0.0918248	-0.00674086	0.144222	0.000446254	0.314732
PARP1	Veliparib	Genome integrity	1	226548392	226595774	0.413856	-0.000128069	0.074726	0.0723809	0.314732
PARP2	Niraparib	Genome integrity	14	20811741	20826064	0.00639628	0.0129535	-0.0614503	0.148608	0.169025
PARP2	Talazoparib	Genome integrity	14	20811741	20826064	0.098173	0.0277286	-0.0973731	0.0185886	0.169025
PARP2	Olaparib	Genome integrity	14	20811741	20826064	0.184887	0.00516809	-0.0707566	0.0862137	0.169025
PARP2	Rucaparib	Genome integrity	14	20811741	20826064	0.201592	0.00285195	-0.0112782	0.786724	0.169025
PARP2	Veliparib	Genome integrity	14	20811741	20826064	0.324663	0.000694997	-0.0199987	0.631067	0.169025
PDGFRA	Sorafenib	Other, kinases	4	55095264	55164414	0.21064	0.0120765	-0.0073322	0.859536	0.0543901
PDGFRA	Axitinib	RTK signaling	4	55095264	55164414	0.328395	0.00677514	0.0237151	0.56702	0.0543901
PDGFRA	Motesanib	RTK signaling	4	55095264	55164414	0.438907	-4.03309e-05	0.222594	6.2106e-08	0.0543901
PDGFRA	Dasatinib	Other, kinases	4	55095264	55164414	0.438907	0.000476927	0.0530242	0.20032	0.0543901
PDGFRB	Cediranib	RTK signaling	5	149493400	149535423	0.253979	-0.0073833	0.0855324	0.0386287	0.199257
PDK1	BX795	Other, kinases	2	173420101	173429801	0.324663	-0.0104928	-0.0344072	0.723703	0.129657
PIM1	AZD1208	Other, kinases	6	37137979	37143202	0.0285958	0.00351528	0.232353	3.71794e-07	0.182292
PIM1	SL0101	Other, kinases	6	37137979	37143202	0.074692	0.00507204	0.0206886	0.831699	0.182292
PIM3	AZD1208	Other, kinases	22	50354161	50357728	0.298734	-0.00177675	0.152451	0.000937771	0.105304
PIM3	SL0101	Other, kinases	22	50354161	50357728	0.38425	-0.00132822	-0.274598	0.00402747	0.105304
PLK1	BI-2536	Cell cycle	16	23688977	23701687	0.324663	0.0139548	0.0108344	0.797028	0.109105
PLK1	MK-1775	Cell cycle	16	23688977	23701687	0.403578	0.00235927	-0.0105398	0.798523	0.109105
PLK2	BI-2536	Cell cycle	5	57749809	57756087	0.340037	0.0110052	-0.0114174	0.786363	0.166667
PPM1D	CCT007093	Cell cycle	17	58677544	58741849	0.121163	0.001844	-0.0312009	0.455624	0.293592
PPM1D	GSK2830371A	Other	17	58677544	58741849	0.199125	-0.00208449	0.284479	3.50855e-10	0.293592
PPM1D	GSK2830371	Other	17	58677544	58741849	0.210743	-0.00174366	0.209192	3.97357e-06	0.293592
PPP1R15A	LMB_AB2	Unclassified	19	49375649	49379314	0.348463	-0.000452278	0.068127	0.140708	0.166388
PPP1R15B	LMB_AB3	Other	1	204372515	204380919	0.399117	-0.000481216	0.00968443	0.834311	0.346578
PTK2	GSK2256098C	Cytoskeleton	8	141667999	142011332	0.074692	0.0020037	0.237873	1.86073e-07	0.241251
RAC1	EHT-1864	Cytoskeleton	7	6414154	6443608	0.324663	-0.00192117	-0.010643	0.79864	0.44461
RAC2	EHT-1864	Cytoskeleton	22	37621301	37640310	0.399117	0.000995587	-0.0390262	0.349395	0.101495
RAC3	EHT-1864	Cytoskeleton	17	79989500	79992078	0.293219	0.00240955	-0.0600686	0.149565	0.291573
RET	Motesanib	RTK signaling	10	43572475	43625799	0.243652	0.00131185	0.0587649	0.157894	0.129992
ROCK1	GSK269962A	Cytoskeleton	18	18526867	18691812	0.235949	0.0236816	0.117597	0.166433	0.138169
ROCK2	AZD5363	Other, kinases	2	11319887	11484711	0.155877	0.0142138	0.095791	0.0204901	0.15539
ROCK2	GSK269962A	Cytoskeleton	2	11319887	11484711	0.38425	-0.00786955	0.143314	0.0911733	0.15539
ROS1	Crizotinib	RTK signaling	6	117609463	117747018	0.414026	-0.00111238	0.049587	0.229906	0.100372
RPS6KA1	LJI308	PI3K/MTOR signaling	1	26856252	26873474	0.290599	-0.00213044	0.129336	0.001801	0.0991797
RPS6KA1	SL0101	Other, kinases	1	26856252	26873474	0.402269	0.00079475	-0.0602446	0.53568	0.0991797
RPS6KA2	LJI308	PI3K/MTOR signaling	6	166822852	167040731	0.00445508	0.00593673	0.077335	0.0627099	0.101859
RPS6KB1	PF-4708671	PI3K/MTOR signaling	17	57970447	58024822	0.38425	-0.00191285	-0.0105158	0.901859	0.295827
SIRT1	ICL-SIRT078	Other	10	69644427	69678147	0.278378	-0.0041312	0.0115126	0.800757	0.105067
SMARCA2	PFI3	Chromatin other	9	2015374	2060971	0.223478	0.00166955	0.0265654	0.532645	0.107807
SMO	Vismodegib	Other	7	128828713	128853386	0.312695	-0.000814111	0.0459467	0.269687	0.355705
SRC	Dasatinib	Other, kinases	20	35973088	36011190	0.00639628	-0.0334672	0.0898936	0.0297061	0.47679
SRC	Bosutinib	Other, kinases	20	35973088	36011190	0.00992507	-0.00870147	-0.0193288	0.642551	0.47679
SYK	Entospletinib	Other, kinases	9	93564069	93660831	0.200443	-0.00664193	0.167454	7.4796e-05	0.196429
SYK	PRT062607	Other, kinases	9	93564069	93660831	0.421693	0.000560233	0.305965	1.8039e-13	0.196429
TBK1	BX795	Other, kinases	12	64845660	64895888	0.15066	0.0238072	-0.164933	0.0880472	0.126771
TEC	Bosutinib	Other, kinases	4	48137800	48271881	0.360224	0.00217542	-0.0416597	0.316971	0.0781734
TERT	BIBR-1532	Genome integrity	5	1253262	1283125	0.210743	0.00168594	0.150246	0.000271951	0.428996
TGFB1	LY2109761	Other	19	41807492	41847935	0.267078	0.00145021	-0.0132178	0.75667	0.166005
TGFBR1	SB505124	RTK signaling	9	101866320	101895008	0.438907	0.00033261	-0.0988407	0.248754	0.197466
TNKS	AZ6102	WNT signaling	8	9413424	9567919	0.250198	0.00737774	0.0970825	0.0193594	0.108631
TNKS	MN-64	WNT signaling	8	9413424	9567919	0.324663	-0.00248659	0.0607558	0.15326	0.108631
TNKS	WIKI4	WNT signaling	8	9413424	9567919	0.390451	0.00136853	0.0347623	0.401737	0.108631
TNKS	XAV939	WNT signaling	8	9413424	9567919	0.403578	0.000588717	0.0628416	0.139972	0.108631
TNKS2	WIKI4	WNT signaling	10	93558069	93625033	0.098173	-0.011525	0.11785	0.0043469	0.0892857
TNKS2	XAV939	WNT signaling	10	93558069	93625033	0.223478	-0.0040815	0.101268	0.0172115	0.0892857
TNKS2	MN-64	WNT signaling	10	93558069	93625033	0.259236	-0.00322527	0.0767878	0.0709254	0.0892857
TNKS2	AZ6102	WNT signaling	10	93558069	93625033	0.343764	-0.00410433	0.062092	0.135283	0.0892857
TOP1	Camptothecin	DNA replication	20	39657458	39753127	0.0114601	0.0229513	-0.0257128	0.533409	0.482371
TOP1	Irinotecan	DNA replication	20	39657458	39753127	0.0238079	0.0216766	-0.0189845	0.645938	0.482371
TOP1	Topotecan	DNA replication	20	39657458	39753127	0.121754	0.0243581	-0.00155663	0.973179	0.482371
TOP1	LMP744	DNA replication	20	39657458	39753127	0.230357	0.019289	-0.0140105	0.762178	0.482371
TOP1	SN-38	DNA replication	20	39657458	39753127	0.284244	0.0174336	0.0116056	0.780131	0.482371
TOP2A	Mitoxantrone	DNA replication	17	38544768	38574202	0.390451	0.00417057	-0.0474489	0.305171	0.198042
TP53	MIRA-1	p53 pathway	17	7565097	7579912	0.226299	0.00185235	-0.100254	0.0149301	0.102908
ULK1	ULK1_4989	Other, kinases	12	132379196	132407712	0.325517	0.0103056	0.0148348	0.749164	0.110946
USP1	ML323	Protein stability and degradation	1	62901968	62908991	0.0770412	0.00600428	-0.0522888	0.219986	0.195976
USP47	P22077	Protein stability and degradation	11	11862970	11980870	0.364541	-0.00180722	-0.0870967	0.035197	0.149129
USP7	P22077	Protein stability and degradation	16	8985951	9057341	0.0238079	0.00933293	-0.00502984	0.903377	0.127517
WEE1	MK-1775	Cell cycle	11	9595228	9610754	0.117091	0.023779	0.103392	0.0120508	0.127933
WEE1	Wee1 Inhibitor	Cell cycle	11	9595228	9610754	0.258823	0.0092934	0.026528	0.522292	0.127933

## Sheet: Supplementary Table 4
Supplementary Table 4 - Targeted compound sensitivity associated with low amplitude CN gain in the CTRP2 dataset (related to Figure 3B)
Legend
gene				gene
cpd_name				targeted compound
chromosome_name				chromosome
transcript_start				start location (HG38)
transcript_end				end location (HG38)
qValue_gainVsNoGain				q-value for the comparison of AUC in cell lines with low amplitude gain versus cell lines wihout
diff_gain_noGain				difference in mean AUC in cell lines with low amplitude gain versus cell lines wihout
correlation_dependency_sensitivity_rVal				r-value of Pearson correlation between AUC and target gene dependency
correlation_dependency_sensitivity_pVal				p-value of Pearson correlation between AUC and target gene dependency
freqGain				frequency of low amplitude gain in the analyzed cell lines
gene	cpd_name	chromosome_name	transcript_start	transcript_end	qValue_gainVsNoGain	diff_gain_noGain	correlation_dependency_sensitivity_rVal	correlation_dependency_sensitivity_pVal	freqGain
BCL2	navitoclax	18	63123346	63320128	0.0419354	-1.90193	0.296466	8.82566e-14	0.213908
BCL2	ABT-199	18	63123346	63320128	0.0996408	-1.83399	0.523356	1.51301e-27	0.213908
BCL2	ABT-737	18	63123346	63320128	0.0411068	-1.72934	0.374501	3.21589e-20	0.213908
BRAF	dabrafenib	7	140719327	140924810	0.0419354	-0.972658	0.645629	6.02596e-36	0.535361
CMPK1	gemcitabine	1	47333797	47378839	0.289706	-0.668424	0.0745294	0.0804785	0.355522
YES1	dasatinib	18	721588	775266	0.128393	-0.639759	-0.00824431	0.839236	0.211204
KIT	dasatinib	4	54657918	54739011	0.380253	-0.622159	-0.0364151	0.370061	0.0846519
SRC	dasatinib	20	37344685	37382787	0.0816858	-0.589761	0.0764725	0.0594957	0.529947
ACER2	ceranib-2	9	19409059	19452020	0.111111	-0.549223	-0.0765779	0.0585196	0.180303
MAP2K1	trametinib	15	66386817	66492312	0.591995	-0.52787	0.247043	1.89346e-05	0.165533
ATP1A1	ouabain	1	116372668	116388155	0.289706	-0.488634	-0.0596372	0.139606	0.352661
TOP2A	teniposide	17	40388516	40417950	0.272759	-0.471442	-0.202557	0.00031009	0.365224
BCL2	TW-37	18	63123346	63320128	0.263739	-0.469751	0.17457	2.10759e-05	0.213908
PIK3CD	ZSTK474	1	9651745	9728919	0.201465	-0.457495	0.159658	9.96043e-05	0.313636
JAK1	AZD1480	1	64833229	64966504	0.243325	-0.44518	0.122211	0.0421105	0.363843
KDR	vandetanib	4	55078259	55125595	0.338322	-0.429029	0.0232682	0.574351	0.084585
BCL2L2	ABT-737	14	23298790	23307922	0.286495	-0.42627	0.0192653	0.647993	0.161754
KDM4B	methylstat	19	4969114	5041181	0.347489	-0.425372	0.0226297	0.64376	0.145997
EIF4G1	CR-1-31B	3	184314495	184335353	0.263739	-0.419608	0.0808488	0.0470212	0.328798
EIF4A2	CR-1-31B	3	186783205	186784659	0.267021	-0.419271	0.0327691	0.421458	0.32124
ASAH1	ceranib-2	8	18055992	18084370	0.174159	-0.41892	-0.0484468	0.231783	0.292945
FGFR1	AZD4547	8	38411138	38468641	0.263739	-0.417619	0.304113	2.68838e-13	0.302308
PSMB2	MG-132	1	35601584	35641844	0.0791945	-0.411223	-0.0268397	0.688843	0.326778
HMGCR	simvastatin	5	75336329	75360758	0.22854	-0.404465	0.095239	0.0253787	0.439909
BRAF	GDC-0879	7	140719327	140924810	0.0618842	-0.400422	0.52508	1.11198e-43	0.535361
PLK3	GW-843682X	1	44800225	44805990	0.287196	-0.391679	0.0583634	0.166688	0.356278
PDE5A	sildenafil	4	119494395	119628991	0.180451	-0.385766	-0.00332483	0.935933	0.0793651
EGFR	gefitinib	7	55019021	55203076	0.111111	-0.385553	0.360989	8.7792e-20	0.486246
HDAC1	BRD-K24690302	1	32292086	32333635	0.106023	-0.38439	-0.00611841	0.880719	0.320212
PLA2G4A	AA-COCF3	1	186828953	186988981	0.210475	-0.38258	0.036895	0.370605	0.356808
EGFR	afatinib	7	55019021	55203076	0.226829	-0.38202	0.460313	7.8749e-30	0.486246
BRAF	MLN2480	7	140719327	140924810	0.0979997	-0.377036	0.352707	5.98151e-10	0.535361
HDAC2	apicidin	6	113933028	113971285	0.411328	-0.376269	0.0851086	0.0346965	0.17158
TSPO	FGIN-1-27	22	43151514	43163242	0.0996408	-0.374739	-0.0855176	0.264671	0.101801
KDM4A	methylstat	1	43650158	43705515	0.048412	-0.374662	0.0232388	0.634859	0.354009
HDAC1	apicidin	1	32292086	32333635	0.398634	-0.372208	0.146221	0.000271248	0.320212
PDGFRA	nintedanib	4	54229097	54298247	0.347489	-0.37178	0.0466293	0.263043	0.0816812
HDAC1	entinostat	1	32292086	32333635	0.320075	-0.363658	0.0643741	0.117056	0.320212
HDAC2	entinostat	6	113933028	113971285	0.417365	-0.353106	0.0997828	0.0149797	0.17158
IKBKB	TPCA-1	8	42314025	42316256	0.11813	-0.351251	0.0623891	0.12313	0.27898
ABCG2	Ko-143	4	88090264	88231322	0.290409	-0.350653	0.0053894	0.895017	0.0718065
MAP2K1	PD318088	15	66386817	66492312	0.471048	-0.346094	0.226752	1.23135e-08	0.165533
KIT	nilotinib	4	54657918	54739011	0.534906	-0.336123	0.0501163	0.222213	0.0846519
FNTA	manumycin A	8	43034194	43069583	0.143147	-0.332901	-0.0696543	0.0890553	0.315534
EGFR	vandetanib	7	55019021	55203076	0.080742	-0.317646	0.381977	9.25687e-22	0.486246
ALK	NVP-TAE684	2	29192774	29223900	0.288976	-0.313567	-0.0128896	0.753903	0.192133
PDGFRA	lenvatinib	4	54229097	54298247	0.538907	-0.312862	0.110923	0.00635506	0.0816812
AKT1	gefitinib	14	104769349	104794124	0.406003	-0.311609	0.0124146	0.762306	0.175891
PIK3CD	CAL-101	1	9651745	9728919	0.111111	-0.31131	0.274305	7.79117e-12	0.313636
ESR2	tamoxifen	14	64084232	64294410	0.106023	-0.311279	0.0447249	0.278917	0.18003
SCARB1	ML312	12	124776856	124863917	0.354623	-0.3092	-0.0433528	0.579167	0.226002
KDR	MGCD-265	4	55078259	55125595	0.351849	-0.30827	0.0149172	0.714234	0.084585
HDAC1	LBH-589	1	32292086	32333635	0.565093	-0.306624	0.146765	0.000285489	0.320212
PSMB2	bortezomib	1	35601584	35641844	0.0618842	-0.306424	0.0083212	0.838951	0.326778
PDGFRA	Ki8751	4	54229097	54298247	0.577407	-0.305131	0.0728911	0.0783974	0.0816812
JAK2	momelotinib	9	4984390	5078444	0.289706	-0.295864	0.200452	1.43548e-06	0.204837
BRAF	PLX-4032	7	140719327	140924810	0.153149	-0.295118	0.349424	1.47929e-18	0.535361
TOP2A	doxorubicin	17	40388516	40417950	0.351849	-0.292907	-0.0926348	0.0213756	0.365224
KIT	lenvatinib	4	54657918	54739011	0.577407	-0.291812	-0.00309207	0.939551	0.0846519
KDR	nintedanib	4	55078259	55125595	0.501273	-0.290346	0.00373258	0.92865	0.084585
BCL2	BRD-M00053801	18	63123346	63320128	0.647922	-0.288737	0.0349146	0.495137	0.213908
PARP1	olaparib	1	226360691	226408073	0.0996408	-0.286251	0.0215576	0.595746	0.34947
HDAC1	belinostat	1	32292086	32333635	0.547707	-0.284285	0.176374	0.00240427	0.320212
EGFR	lapatinib	7	55019021	55203076	0.287196	-0.283675	0.381165	4.07926e-21	0.486246
MDM2	BRD-K79669418	12	68808176	68850686	0.440059	-0.283545	0.10817	0.0555243	0.231643
ABL1	bosutinib	9	130713946	130885683	0.20245	-0.282934	0.198598	1.04559e-06	0.248865
KDM6B	GSK-J4	17	7839904	7845347	0.702145	-0.28219	0.180152	0.147765	0.229719
IGF1R	BMS-536924	15	98648971	98964530	0.288976	-0.282163	0.336322	3.15867e-17	0.185941
BCL2	obatoclax	18	63123346	63320128	0.573267	-0.278283	0.227141	1.29471e-08	0.213908
PIK3CD	TG-100-115	1	9651745	9728919	0.0419354	-0.277605	0.141888	0.000479821	0.313636
ADORA2A	istradefylline	22	24417879	24433192	0.276254	-0.275556	0.020043	0.736184	0.126476
KDR	lenvatinib	4	55078259	55125595	0.577407	-0.273667	0.0351634	0.38832	0.084585
KIT	OSI-930	4	54657918	54739011	0.477045	-0.265687	-0.050807	0.257767	0.0846519
MAP2K1	selumetinib	15	66386817	66492312	0.588726	-0.263945	0.21148	1.83327e-07	0.165533
PDE4B	triazolothiadiazine	1	65792514	66374278	0.570843	-0.2611	0.0180166	0.657234	0.363086
EGFR	neratinib	7	55019021	55203076	0.456243	-0.259715	0.368562	5.3445e-21	0.486246
GPX4	1S,3R-RSL-3	19	1103937	1106790	0.692897	-0.259469	0.409198	3.79984e-26	0.153966
ATP1B1	ouabain	1	169105697	169132722	0.565093	-0.259176	-0.0528317	0.190726	0.336357
MYH1	blebbistatin	17	10492307	10518543	0.289706	-0.25835	-0.0644148	0.406799	0.22855
MYH2	blebbistatin	17	10521148	10549623	0.289706	-0.25835	0.0319312	0.681153	0.22855
MCL1	marinopyrrole A	1	150574556	150579590	0.157955	-0.254743	0.196604	0.000103144	0.359712
ERBB2	erlotinib	17	39687914	39728361	0.456243	-0.253528	0.243138	1.3681e-09	0.246177
BCR	imatinib	22	23179704	23261428	0.290409	-0.253504	0.46281	2.75079e-33	0.122671
MDM2	RITA	12	68808176	68850686	0.668452	-0.253327	0.00121676	0.976452	0.231643
PSMB1	MG-132	6	170535117	170553341	0.484561	-0.2521	0.0549371	0.412167	0.189864
MTOR	GSK1059615	1	11106535	11131558	0.461232	-0.249523	-0.0201543	0.687411	0.317424
KDM1A	CBB-1007	1	23019443	23083672	0.534906	-0.249372	-0.0148737	0.800878	0.309795
EGFR	PD 153035	7	55019021	55203076	0.276254	-0.244507	0.510279	5.979e-30	0.486246
HMGCR	fluvastatin	5	75336329	75360758	0.46294	-0.241334	0.0848346	0.0399076	0.439909
MTOR	temsirolimus	1	11106535	11131558	0.68064	-0.239863	0.110604	0.0477048	0.317424
FGFR3	AZD4547	4	1793293	1808872	0.577407	-0.23872	0.172907	4.35664e-05	0.0926348
HDAC2	Merck60	6	113933028	113971285	0.554184	-0.2381	0.0515171	0.204239	0.17158
PIK3CD	AZD6482	1	9651745	9728919	0.326959	-0.237873	0.211897	1.24205e-07	0.313636
EGFR	canertinib	7	55019021	55203076	0.535371	-0.228127	0.376635	4.70351e-21	0.486246
HDAC2	belinostat	6	113933028	113971285	0.668452	-0.223226	0.114734	0.0493697	0.17158
BRAF	PLX-4720	7	140719327	140924810	0.287196	-0.217266	0.496801	1.80692e-38	0.535361
CNR2	GW-405833	1	23870526	23913362	0.253363	-0.216077	0.0967513	0.0176673	0.311314
PIK3CB	rigosertib	3	138683678	138685126	0.610647	-0.215049	-0.0685186	0.099245	0.303099
EGFR	WZ4002	7	55019021	55203076	0.288976	-0.214048	0.207645	1.42037e-05	0.486246
HDAC1	BRD-K85133207	1	32292086	32333635	0.420879	-0.213998	0.136453	0.000908952	0.320212
KDR	RAF265	4	55078259	55125595	0.68064	-0.213593	-0.0908405	0.0471476	0.084585
FAAH	LY-2183240	1	46394265	46413845	0.347489	-0.212946	-0.149381	0.00024352	0.352496
MET	foretinib	7	116672390	116699599	0.349689	-0.212754	0.135974	0.000865813	0.519304
HDAC1	tacedinaline	1	32292086	32333635	0.538907	-0.212668	0.155521	0.0014633	0.320212
PDGFRA	axitinib	4	54229097	54298247	0.621147	-0.212359	0.0802379	0.049094	0.0816812
FAAH	AA-COCF3	1	46394265	46413845	0.577407	-0.212278	-0.0682736	0.0972802	0.352496
PIK3CD	GSK1059615	1	9651745	9728919	0.535739	-0.210634	0.0867248	0.0828273	0.313636
XPO1	leptomycin B	2	61477849	61538283	0.672289	-0.209564	0.0988736	0.0135499	0.174603
KDR	OSI-930	4	55078259	55125595	0.577407	-0.208739	-0.0461054	0.304493	0.084585
ALK	crizotinib	2	29192774	29223900	0.349689	-0.207667	-0.0217965	0.595993	0.192133
PSEN1	L-685458	14	73136418	73173644	0.232682	-0.206987	0.044237	0.275332	0.163389
SYK	tamatinib	9	90801787	90898549	0.456243	-0.206903	0.0170657	0.678854	0.209848
HDAC2	BRD-K80183349	6	113933028	113971285	0.456243	-0.20436	0.143888	0.000425505	0.17158
HDAC2	BRD-K66532283	6	113933028	113971285	0.672289	-0.197207	0.0535438	0.199821	0.17158
MAPK8	pyrazolanthrone	10	48306655	48410146	0.290409	-0.197175	-0.0254398	0.529561	0.144939
ERBB2	lapatinib	17	39687914	39728361	0.565093	-0.194863	0.306505	7.6686e-14	0.246177
AKT1	MK-2206	14	104769349	104794124	0.487155	-0.194575	0.266409	1.48965e-10	0.175891
KIT	Ki8751	4	54657918	54739011	0.686226	-0.193628	0.0441359	0.286954	0.0846519
FNTB	manumycin A	14	64986720	65062598	0.505021	-0.191818	-0.0162489	0.691947	0.18003
DHX9	YK 4-279	1	182839369	182887751	0.300882	-0.191444	0.115182	0.00449157	0.366263
PRKDC	PI-103	8	47773108	47960183	0.572065	-0.19104	0	1	0.417616
CLTA	pitstop2	9	36190923	36212056	0.535739	-0.189414	0.0733917	0.135067	0.208565
EIF4A2	SR-II-138A	3	186783205	186784659	0.581058	-0.186302	0.0147899	0.713436	0.32124
USP7	HBX-41108	16	8892094	8963484	0.577407	-0.185468	0.0828207	0.08628	0.178382
HDAC1	Merck60	1	32292086	32333635	0.592435	-0.185144	0.102736	0.0111867	0.320212
IGF1R	BMS-754807	15	98648971	98964530	0.614132	-0.184793	0.454624	4.32274e-32	0.185941
PIK3CD	PI-103	1	9651745	9728919	0.68064	-0.182649	0.122501	0.00260611	0.313636
NR1D1	SR8278	17	40092787	40100725	0.635187	-0.181735	0.0187749	0.882933	0.253823
HDAC1	BRD-K11533227	1	32292086	32333635	0.597283	-0.18135	0.0274472	0.516863	0.320212
SRC	bosutinib	20	37344685	37382787	0.311948	-0.180034	-0.0588744	0.151479	0.529947
CSNK2A2	silmitasertib	16	58157907	58192886	0.543995	-0.179659	-0.0230633	0.582336	0.19289
PIK3CD	GDC-0941	1	9651745	9728919	0.614132	-0.179287	0.175609	1.20539e-05	0.313636
RARA	tretinoin	17	40309192	40348336	0.577407	-0.178297	0.0797842	0.0539779	0.253058
HDAC2	BRD-A94377914	6	113933028	113971285	0.682416	-0.176489	0.0969133	0.0879669	0.17158
FAAH	PF-750	1	46394265	46413845	0.456243	-0.175078	0.00426033	0.921173	0.352496
XPO1	Compound 7d-cis	2	61477849	61538283	0.479729	-0.172261	0.0701781	0.107573	0.174603
EIF4G1	SR-II-138A	3	184314495	184335353	0.614132	-0.170491	0.0789772	0.0495271	0.328798
UCHL5	WP1130	1	193018622	193029309	0.263739	-0.170383	0.0167179	0.686315	0.350662
MTOR	PI-103	1	11106535	11131558	0.683466	-0.170083	0.0634555	0.119885	0.317424
BIRC5	YM-155	17	78214186	78225636	0.632999	-0.169047	-0.0303413	0.476832	0.350758
AKT2	AT7867	19	40230317	40285395	0.513882	-0.16854	0.150193	0.000257183	0.174224
ATP1A2	ouabain	1	160115759	160137202	0.68064	-0.166844	-0.00983802	0.80763	0.348749
ATP1A4	ouabain	1	160151570	160186977	0.68064	-0.166844	-0.0431892	0.2849	0.349507
BRDT	JQ-1	1	91949371	92014421	0.597283	-0.161401	-0.0650658	0.108113	0.357521
MCL1	ML311	1	150574556	150579590	0.456243	-0.159996	0.249241	3.91582e-10	0.359712
MTOR	OSI-027	1	11106535	11131558	0.577407	-0.159711	0.0708581	0.0803472	0.317424
KDR	tivozanib	4	55078259	55125595	0.577407	-0.157698	0.0506219	0.218355	0.084585
CYP17A1	abiraterone	10	102830531	102837472	0.706436	-0.157543	-0.00253113	0.977199	0.141452
KIT	axitinib	4	54657918	54739011	0.686226	-0.15667	0.0132556	0.745504	0.0846519
CHEK2	AZD7762	22	28687743	28711931	0.692897	-0.156039	0.0203927	0.614897	0.109836
VDAC2	erastin	10	75210154	75230951	0.655624	-0.154828	0.00480269	0.905925	0.206662
PTGS2	valdecoxib	1	186671791	186680427	0.329595	-0.153908	0.0911734	0.0282583	0.359624
SIRT2	AGK-2	19	38878557	38894108	0.496602	-0.153893	0.00192719	0.962585	0.166534
IGF1R	NVP-ADW742	15	98648971	98964530	0.537394	-0.152163	0.345866	4.18226e-18	0.185941
CERS4	fumonisin B1	19	8206736	8254602	0.68064	-0.149731	-0.0140574	0.72854	0.162333
TP53	SJ-172550	17	7661779	7676594	0.289706	-0.14889	-0.0184709	0.652967	0.228203
KIT	pazopanib	4	54657918	54739011	0.692897	-0.148171	-0.00628997	0.877704	0.0846519
RARB	LE-135	3	25174332	25596455	0.614132	-0.147636	0.0538075	0.191841	0.232048
MTOR	sirolimus	1	11106535	11131558	0.692897	-0.147596	0.084418	0.0372785	0.317424
KDR	Ki8751	4	55078259	55125595	0.702145	-0.146965	0.0458875	0.268238	0.084585
SKP1	SMER-3	5	134148935	134177038	0.690286	-0.146597	-0.0499295	0.255274	0.472411
APH1A	MK-0752	1	150266349	150269015	0.287196	-0.142326	0.0540447	0.188012	0.359451
PIK3CD	XL765	1	9651745	9728919	0.456243	-0.142058	-0.0352537	0.393087	0.313636
MCL1	BRD-K13185470	1	150574556	150579590	0.633957	-0.140625	-0.177502	0.0191207	0.359712
PSENEN	L-685458	19	35745114	35747519	0.46294	-0.140401	0.135214	0.000813737	0.17926
RARG	CD-437	12	53210570	53232252	0.68064	-0.140087	-0.00650587	0.873331	0.22138
HSP90B1	SNX-2112	12	103930107	103932929	0.702145	-0.139788	-0.0793914	0.0487062	0.225246
MAPK14	skepinone-L	6	36027711	36111236	0.611819	-0.139287	0.172206	0.0033716	0.195011
JAK1	momelotinib	1	64833229	64966504	0.485958	-0.139219	0.0362512	0.388078	0.363843
ESR1	fulvestrant	6	151656691	151807857	0.702145	-0.137055	0.276308	0.000422677	0.179138
TRPV4	HC-067047	12	109783085	109814891	0.513882	-0.135349	-0.00141283	0.972775	0.220711
TGFBR1	LY-2157299	9	99104038	99132726	0.647922	-0.13478	-0.0966527	0.208546	0.220121
HDAC1	vorinostat	1	32292086	32333635	0.577407	-0.134522	0.137541	0.000784414	0.320212
HDAC1	BRD-K80183349	1	32292086	32333635	0.566978	-0.134335	0.139071	0.000662619	0.320212
MCL1	BRD-K35604418	1	150574556	150579590	0.513882	-0.133546	0.214824	1.13055e-07	0.359712
HDAC1	pandacostat	1	32292086	32333635	0.461232	-0.133168	0.0345906	0.402054	0.320212
KDR	foretinib	4	55078259	55125595	0.702145	-0.131083	0.0382778	0.350486	0.084585
GLS	968	2	190880827	190965552	0.686226	-0.130621	-0.0772438	0.313857	0.182162
F2R	vorapaxar	5	76716043	76735781	0.551869	-0.12945	0.0527252	0.19866	0.439153
BCL2	gossypol	18	63123346	63320128	0.692897	-0.12856	0.167246	5.17305e-05	0.213908
PSEN1	MK-0752	14	73136418	73173644	0.398634	-0.127156	0.0553768	0.177343	0.163389
KDR	pazopanib	4	55078259	55125595	0.702145	-0.126533	0.00678843	0.868097	0.084585
PSENEN	semagacestat	19	35745114	35747519	0.534353	-0.126492	0.144852	0.000324261	0.17926
IGF1R	linsitinib	15	98648971	98964530	0.619049	-0.125439	0.422836	2.2332e-27	0.185941
KIT	tandutinib	4	54657918	54739011	0.69554	-0.125023	0.10245	0.0122599	0.0846519
BRAF	RAF265	7	140719327	140924810	0.668452	-0.124233	0.109441	0.0166808	0.535361
CRBN	thalidomide	3	3144628	3179727	0.647922	-0.124054	0.0564913	0.337748	0.247166
PSMD2	bortezomib	3	184298709	184309054	0.477045	-0.122819	0.0574887	0.159953	0.328798
MET	crizotinib	7	116672390	116699599	0.513882	-0.120757	0.0721001	0.0791199	0.519304
EPHA2	dasatinib	1	16124337	16156087	0.706436	-0.119211	-0.172369	1.92429e-05	0.313162
AURKB	alisertib	17	8204733	8210582	0.702145	-0.117615	0.140274	0.000563134	0.228961
PTP4A3	PRL-3 inhibitor I	8	141391993	141431294	0.446387	-0.117576	-0.0246774	0.550026	0.389267
HDAC2	BRD-K11533227	6	113933028	113971285	0.69554	-0.117489	0.0995546	0.0184488	0.17158
MAPK1	pluripotin	22	21754500	21867629	0.69554	-0.117151	0.0554913	0.170366	0.126621
PIK3CG	ZSTK474	7	106865278	106905821	0.668452	-0.114348	0.038606	0.349633	0.527631
MET	SGX-523	7	116672390	116699599	0.354623	-0.112439	0.369695	6.68477e-21	0.519304
MGMT	lomeguatrib	10	129467184	129768007	0.484561	-0.111871	0.0310964	0.443298	0.174735
RARB	tretinoin	3	25174332	25596455	0.702145	-0.108479	0.0589639	0.154703	0.232048
FLT3	linifanib	13	28003274	28100592	0.649345	-0.106213	0.25927	7.38811e-11	0.111867
MDM2	nutlin-3	12	68808176	68850686	0.68064	-0.105365	0.500512	4.15339e-39	0.231643
EGFR	erlotinib	7	55019021	55203076	0.68064	-0.10508	0.428947	1.78416e-28	0.486246
USP13	NSC632839	3	179652755	179789401	0.547707	-0.104683	0.048523	0.232203	0.33031
TNKS	JW-55	8	9555914	9710409	0.69554	-0.102026	0.0295377	0.724329	0.29652
DNMT1	RG-108	19	10133345	10144754	0.686226	-0.100319	0.0442719	0.276937	0.168246
PARP1	veliparib	1	226360691	226408073	0.537394	-0.0996527	0.0523589	0.194369	0.34947
USP5	NSC632839	12	6852128	6866629	0.655624	-0.0991815	-0.154239	0.000134415	0.226002
ATP6V0A1	bafilomycin A1	17	42458844	42521485	0.752717	-0.0991558	0.153372	0.21889	0.258529
PPID	ciclosporin	4	158709134	158723396	0.711882	-0.0988649	-0.0043923	0.915575	0.0808768
RARG	tretinoin	12	53210570	53232252	0.69554	-0.0988469	-0.0516408	0.212722	0.22138
CLK1	KH-CB19	2	200853009	200864699	0.621147	-0.0988116	0.00852541	0.862695	0.173091
KDR	axitinib	4	55078259	55125595	0.711882	-0.0976525	-0.00355019	0.930731	0.084585
HSP90AA1	tanespimycin	14	102080738	102087191	0.702145	-0.0970007	-0.0731593	0.0714447	0.177005
PPP3R1	tacrolimus	2	68178857	68252531	0.588726	-0.0955748	0.161469	9.92589e-05	0.190476
CDK1	PHA-793887	10	60778331	60791969	0.711882	-0.0954395	-0.0675048	0.0960415	0.158333
S1PR1	fingolimod	1	101236888	101241518	0.553725	-0.0917512	0.021013	0.609577	0.357035
KIT	imatinib	4	54657918	54739011	0.692897	-0.0905083	0.0217115	0.59496	0.0846519
GSK3B	CHIR-99021	3	119821323	120094417	0.649345	-0.0892458	0.0251437	0.540454	0.217806
MTOR	NVP-BEZ235	1	11106535	11131558	0.711882	-0.0890325	0.0776895	0.103641	0.317424
RXRG	bexarotene	1	165400917	165445196	0.654965	-0.0877672	0.0149302	0.717193	0.334595
NCSTN	MK-0752	1	160343272	160358952	0.538907	-0.0859042	0.122744	0.00270773	0.347991
TRIO	NSC23766	5	14143702	14287104	0.664927	-0.0848554	-0.0999046	0.0147724	0.449319
ABL1	imatinib	9	130713946	130885683	0.614566	-0.0846256	0.472552	8.14325e-35	0.248865
BCR	nilotinib	22	23179704	23261428	0.702145	-0.0823769	0.463744	4.6299e-33	0.122671
FLT1	linifanib	13	28300344	28495095	0.686226	-0.0817409	-0.0421335	0.298034	0.111867
STK33	BRD8899	11	8391868	8452906	0.654965	-0.0809176	0.0655757	0.108868	0.183218
TIAM1	NSC23766	21	31118416	31558977	0.702145	-0.0807951	-0.0645	0.116031	0.133486
MAPK1	C6-ceramide	22	21754500	21867629	0.649345	-0.0796778	0.012457	0.758616	0.126621
ERBB2	canertinib	17	39687914	39728361	0.718874	-0.0775011	0.280844	5.1982e-12	0.246177
SRC	saracatinib	20	37344685	37382787	0.692897	-0.0760337	0.0717531	0.0765908	0.529947
CXCR2	SB-225002	2	218125289	218135403	0.706436	-0.075521	0.0769108	0.0570204	0.168556
TOP2A	etoposide	17	40388516	40417950	0.692897	-0.0753686	-0.130984	0.00128956	0.365224
BRD4	GSK525762A	19	15235519	15280451	0.706436	-0.0748644	0.18005	7.53178e-06	0.177125
MAPK11	BIRB-796	22	50263713	50270393	0.692897	-0.0742518	0.0546381	0.199929	0.10929
MAPK11	BIRB-796	22	50263713	50270393	0.692897	-0.0742518	0.0546381	0.199929	0.10929
PIK3CG	XL765	7	106865278	106905821	0.614132	-0.0738929	0.0215463	0.601765	0.527631
HMGCR	lovastatin	5	75336329	75360758	0.702145	-0.0729066	0.0893566	0.0269475	0.439909
PDGFRA	masitinib	4	54229097	54298247	0.686226	-0.0724574	0.0756322	0.0670797	0.0816812
GPER1	ML050	7	1082208	1092881	0.577407	-0.07156	-0.0984448	0.0158554	0.516251
HDAC2	tacedinaline	6	113933028	113971285	0.702145	-0.0714119	0.126054	0.0100665	0.17158
BAX	BRD-K07442505	19	48954815	48961704	0.68064	-0.0709781	-0.0524451	0.198797	0.175973
RAC1	NSC23766	7	6374523	6403977	0.686226	-0.070423	-0.132087	0.00124082	0.510204
MDM2	serdemetan	12	68808176	68850686	0.702145	-0.0693993	0.0955364	0.0230225	0.231643
ABL1	saracatinib	9	130713946	130885683	0.702145	-0.0693511	0.288772	3.51557e-13	0.248865
PDGFRB	nintedanib	5	150113837	150155860	0.706436	-0.0681273	0.0368645	0.376337	0.480726
PLAUR	IPR-456	19	43646095	43670166	0.655624	-0.0674916	-0.00745295	0.854725	0.184013
PSMB1	bortezomib	6	170535117	170553341	0.702145	-0.0669889	0.0652859	0.110443	0.189864
KIT	masitinib	4	54657918	54739011	0.69554	-0.0658398	0.0362338	0.380872	0.0846519
SLC5A1	phloretin	22	32043032	32113029	0.69554	-0.0651864	-0.0294165	0.47462	0.0995146
MTOR	XL765	1	11106535	11131558	0.682416	-0.0647978	-0.0179925	0.663002	0.317424
WRN	NSC19630	8	31033801	31173769	0.712573	-0.0642002	-0.0395032	0.41662	0.300307
IDH1	BRD-A71883111	2	208236227	208255133	0.686226	-0.0640552	-0.0682777	0.0961298	0.164021
SLC7A11	erastin	4	138164097	138242349	0.752717	-0.0630305	0.189826	2.42964e-06	0.0816327
MCL1	obatoclax	1	150574556	150579590	0.702145	-0.0629625	0.171221	2.02528e-05	0.359712
MET	SU11274	7	116672390	116699599	0.69554	-0.0624635	0.0501902	0.220753	0.519304
NR1D1	GSK4112	17	40092787	40100725	0.649345	-0.0623952	0.0490685	0.2247	0.253823
USP5	WP1130	12	6852128	6866629	0.68064	-0.0618347	-0.160461	9.56507e-05	0.226002
ERBB2	neratinib	17	39687914	39728361	0.727902	-0.0601756	0.342967	3.18296e-18	0.246177
RORA	SR1001	15	60488284	61229319	0.68064	-0.0597559	-0.0878768	0.0326844	0.134543
CSNK1D	PF-4800567 hydrochloride	17	82239023	82248980	0.69554	-0.059701	0.0145068	0.806355	0.320212
USP14	WP1130	18	158383	211391	0.68064	-0.0591956	0.0242455	0.558041	0.217095
CERS5	fumonisin B1	12	50129792	50167302	0.702145	-0.0577788	0.0444899	0.271805	0.216995
HDAC2	vorinostat	6	113933028	113971285	0.725392	-0.0573703	0.16339	6.40698e-05	0.17158
FLT3	tandutinib	13	28003274	28100592	0.711882	-0.0569726	0.221774	4.35755e-08	0.111867
CLTCL1	pitstop2	22	19179473	19291685	0.69554	-0.0568162	-0.02492	0.612281	0.264728
NFE2L2	ML334 diastereomer	2	177227595	177232487	0.702145	-0.0561391	-0.00288458	0.952887	0.188964
ARG2	BEC	14	67619798	67651720	0.706436	-0.0554604	0.0366032	0.631576	0.177761
PICK1	FSC231	22	38056311	38059306	0.716147	-0.0551667	0.0430042	0.573138	0.1016
AXL	R428	19	41219203	41261766	0.711882	-0.053929	0.0661638	0.172855	0.183212
MET	MGCD-265	7	116672390	116699599	0.692897	-0.0529916	0.125647	0.0019589	0.519304
KLF5	CID-5951923	13	73054976	73062661	0.702145	-0.0523736	0.0290088	0.479656	0.130763
EGFR	WZ8040	7	55019021	55203076	0.702145	-0.0522587	0.276348	1.12679e-10	0.486246
IKBKB	BMS-345541	8	42314025	42316256	0.692897	-0.0504009	0.0798745	0.0535005	0.27898
HRH2	cimetidine	5	175658030	175686242	0.711882	-0.0498147	0.058284	0.440956	0.484505
BRAF	regorafenib	7	140719327	140924810	0.706436	-0.0496956	0.0370313	0.372526	0.535361
FASN	cerulenin	17	82078333	82098332	0.69554	-0.0480897	-0.14291	0.00046606	0.318182
PPP2CA	C6-ceramide	5	134194334	134226142	0.702145	-0.0472044	-0.0378815	0.349898	0.472411
DRD2	trifluoperazine	11	113409615	113475120	0.702145	-0.0462808	-0.00216729	0.958824	0.196523
CASP3	PAC-1	4	184627696	184648592	0.727902	-0.0440397	-0.0104263	0.802823	0.0854119
PIK3CA	GDC-0941	3	179148114	179198888	0.72687	-0.0420926	0.220044	3.60845e-08	0.327286
FNTA	tipifarnib-P2	8	43034194	43069583	0.760159	-0.0419182	0.0789915	0.155383	0.315534
IKBKB	PF-184	8	42314025	42316256	0.725392	-0.0412668	0.167346	4.47316e-05	0.27898
MDM2	HLI 373	12	68808176	68850686	0.702145	-0.0407727	0.030636	0.458021	0.231643
EZH2	BRD-K51831558	7	148807383	148884283	0.702145	-0.0393504	0.173287	0.00296895	0.540996
TGFBR1	SB-431542	9	99104038	99132726	0.706631	-0.0377709	0.0880857	0.0312612	0.220121
ERBB2	afatinib	17	39687914	39728361	0.756137	-0.0376281	0.341149	2.88953e-16	0.246177
HSPA1A	VER-155008	6	31815464	31817946	0.706436	-0.0366156	0	1	0.201814
HSPA1B	VER-155008	6	31827735	31830255	0.706436	-0.0366156	0	1	0.201814
HSPA1L	VER-155008	6	31809619	31815065	0.706436	-0.0366156	-0.03422	0.398457	0.201814
PIK3CA	BYL-719	3	179148114	179198888	0.752717	-0.0359798	0.374067	1.45814e-15	0.327286
PIK3CD	NVP-BEZ235	1	9651745	9728919	0.761119	-0.0351503	0.161253	0.000686052	0.313636
NCSTN	RO4929097	1	160343272	160358952	0.718874	-0.0344805	0.13018	0.0282716	0.347991
KDR	cabozantinib	4	55078259	55125595	0.756028	-0.0340115	0.0163471	0.695173	0.084585
GSK3B	ML320	3	119821323	120094417	0.749463	-0.0339291	0.0907008	0.0285372	0.217806
ATP1B3	ouabain	3	141876124	141916010	0.761119	-0.0338083	0.222564	2.4288e-08	0.307634
ETV1	YK 4-279	7	13891228	13989946	0.726432	-0.0337361	-0.0842914	0.0378816	0.521542
FLT1	MGCD-265	13	28300344	28495095	0.745853	-0.0330572	0.0210404	0.605497	0.111867
AHR	StemRegenin 1	7	16916359	17204765	0.702145	-0.032412	0.0612766	0.134463	0.514416
DPP4	sitagliptin	2	161992241	162074542	0.754523	-0.0319266	0.156739	0.0443801	0.174603
PSEN1	semagacestat	14	73136418	73173644	0.727902	-0.0315712	-0.0433392	0.284411	0.163389
APH1A	RO4929097	1	150266349	150269015	0.726432	-0.0310733	0.120425	0.0425736	0.359451
BCL2L2	navitoclax	14	23298790	23307922	0.763567	-0.0310108	0.0345227	0.395855	0.161754
USP13	spautin-1	3	179652755	179789401	0.730834	-0.0304428	-0.0428781	0.298444	0.33031
NR1H4	WAY-362450	12	100473708	100564413	0.726432	-0.0299516	0.0223207	0.582481	0.223734
NAE1	pevonedistat	16	66802875	66808548	0.761119	-0.0299266	0.222831	5.26876e-08	0.191377
MAPK10	pyrazolanthrone	4	86010431	86360059	0.763567	-0.0289394	0.0715127	0.0768565	0.0725624
LYPLA1	palmostatin B	8	54046367	54102017	0.729869	-0.0269109	0.0221811	0.651131	0.285174
BAX	Bax channel blocker	19	48954815	48961704	0.727902	-0.0267567	-0.0435959	0.309231	0.175973
NOTCH1	BRD-K55473186	9	136494433	136545786	0.752717	-0.0266533	-0.0257512	0.61124	0.248865
KDR	cediranib	4	55078259	55125595	0.768646	-0.0262041	-0.0184666	0.752934	0.084585
PIK3CB	AZD6482	3	138683678	138685126	0.735894	-0.0253898	0.222936	2.55331e-08	0.303099
CPT1A	etomoxir	11	68754620	68815503	0.711882	-0.023956	-0.0265948	0.513816	0.260771
CERS6	fumonisin B1	2	168455862	168775137	0.737704	-0.023884	-0.027435	0.498124	0.177627
NR3C1	dexamethasone	5	143277931	143403700	0.762735	-0.0238487	0.027991	0.497764	0.478458
VDAC1	erastin	5	133971915	134004742	0.763567	-0.0233671	0.00432168	0.91531	0.473923
PPP3CC	tacrolimus	8	22440819	22522813	0.76014	-0.0233535	0.0733356	0.0786455	0.289877
ARFGAP1	QS-11	20	63272785	63289793	0.763567	-0.0230766	-0.142395	0.062408	0.545799
PLD2	VU0155056	17	4807096	4823434	0.752717	-0.0215043	0.00689005	0.86592	0.235606
LRRK2	LRRK2-IN-1	12	40196744	40283952	0.762735	-0.0213037	-0.0495698	0.309101	0.205107
RARB	Ch-55	3	25174332	25596455	0.766874	-0.019915	0.0189517	0.642876	0.232048
UGCG	C6-ceramide	9	111896766	111935369	0.752717	-0.0193388	0.0989425	0.0144171	0.231467
CA9	indisulam	9	35673856	35681159	0.763567	-0.0192962	-0.033399	0.425299	0.21061
KDM4C	methylstat	9	6720863	7077263	0.766874	-0.0179966	0.12674	0.0093181	0.199697
AHR	VAF-347	7	16916359	17204765	0.761119	-0.0159239	-0.00795193	0.876249	0.514416
PARP2	veliparib	14	20343582	20357905	0.756137	-0.0152529	-0.0215323	0.593762	0.17158
STAT3	NSC 74859	17	42313324	42388568	0.762735	-0.0135052	0.0176714	0.671057	0.256255
AKT3	AT7867	1	243488233	243843236	0.763567	-0.013007	0.0993534	0.0159511	0.373485
STAT3	niclosamide	17	42313324	42388568	0.766874	-0.0129655	0.0904002	0.0264315	0.256255
FLT3	MGCD-265	13	28003274	28100592	0.766874	-0.0126836	0.26329	4.73221e-11	0.111867
CERS1	fumonisin B1	19	18868545	18896096	0.766874	-0.012416	-0.00437399	0.914007	0.169992
PSMD2	MG-132	3	184298709	184309054	0.763567	-0.0119188	-0.0410713	0.539944	0.328798
MEN1	MI-1	11	64803510	64810485	0.761119	-0.0118047	-0.0307591	0.473621	0.227513
ATM	KU-55933	11	108222484	108287714	0.763567	-0.0108042	-0.0205452	0.61608	0.188964
RARG	BMS-195614	12	53210570	53232252	0.766874	-0.0101813	0.0201607	0.624457	0.22138
MAP3K8	cyanoquinoline 11	10	30433937	30461832	0.768646	-0.00836496	0.0095506	0.866138	0.12993
SMO	purmorphamine	7	129188872	129213545	0.768646	-0.00737048	-0.0091079	0.828974	0.535254
CDK9	SNS-032	9	127785679	127787575	0.776958	-0.00595237	0.0391004	0.355279	0.246596
RET	cabozantinib	10	43077027	43130351	0.776742	-0.00581815	0.0366431	0.379627	0.15311
JAK2	TG-101348	9	4984390	5078444	0.776958	-0.00569297	0.200445	7.26654e-07	0.204837
PSENEN	MK-0752	19	35745114	35747519	0.768646	-0.00546633	0.109939	0.00727031	0.17926
PIK3CD	IC-87114	1	9651745	9728919	0.776742	-0.00532553	0.167256	3.2997e-05	0.313636
PIK3CG	TG-100-115	7	106865278	106905821	0.768646	-0.00461236	0.0170046	0.67713	0.527631
APH1A	L-685458	1	150266349	150269015	0.772572	-0.00434256	0.0856029	0.034534	0.359451
PIK3CB	ZSTK474	3	138683678	138685126	0.778761	-0.00307934	0.105674	0.0102769	0.303099
TP53	PRIMA-1-Met	17	7661779	7676594	0.779538	-0.00267725	0.0255328	0.662293	0.228203
GPER1	fulvestrant	7	1082208	1092881	0.778761	-0.00254778	-0.100697	0.206613	0.516251
TP53	pifithrin-mu	17	7661779	7676594	0.779538	-0.000832343	0.0330196	0.420247	0.228203
RAF1	MLN2480	3	12583601	12664226	0.780117	-0.000105594	0.128079	0.0289281	0.236584
FLT1	sunitinib	13	28300344	28495095	0.780117	-9.95387e-06	-0.0321652	0.431607	0.111867
TERT	BIBR-1532	5	1253147	1283010	0.779538	0.000374512	0.0447759	0.270706	0.439153
FLT3	sunitinib	13	28003274	28100592	0.779538	0.000809576	0.293568	2.16466e-13	0.111867
FGFR3	nintedanib	4	1793293	1808872	0.779538	0.00151548	0.0497782	0.232127	0.0926348
JAK1	ruxolitinib	1	64833229	64966504	0.778761	0.00170524	0.211896	1.57527e-07	0.363843
VCP	DBeQ	9	35056064	35073249	0.778761	0.00192896	0.0132709	0.746661	0.200949
SPHK1	SKI-II	17	76376584	76385991	0.776958	0.00217939	-0.0357075	0.387021	0.329545
PPP3R2	tacrolimus	9	101591615	101595001	0.776958	0.00258699	-0.0317861	0.446418	0.217852
ATM	KU-60019	11	108222484	108287714	0.776958	0.00301236	0.0618429	0.127076	0.188964
CASP3	Compound 1541A	4	184627696	184648592	0.778761	0.00342937	-0.0704393	0.0926483	0.0854119
HDAC1	BRD-A94377914	1	32292086	32333635	0.776958	0.00463652	0.16708	0.00312244	0.320212
DOT1L	BRD-A02303741	19	2164149	2232578	0.776958	0.00792504	0.12646	0.00271808	0.147196
APH1A	semagacestat	1	150266349	150269015	0.763567	0.00800755	0.0265319	0.51238	0.359451
MET	cabozantinib	7	116672390	116699599	0.766874	0.0089848	0.115107	0.00563704	0.519304
ANPEP	tosedostat	15	89784889	89814862	0.768646	0.00921582	0.029073	0.484672	0.188964
PDGFRA	sunitinib	4	54229097	54298247	0.769619	0.00927807	0.0735193	0.0719352	0.0816812
PSEN1	RO4929097	14	73136418	73173644	0.766874	0.00985815	-0.0502956	0.39845	0.163389
PTK2	PF-573228	8	140657900	141001233	0.763567	0.00986635	-0.209368	2.02715e-07	0.390779
NPEPPS	tosedostat	17	47522942	47582844	0.766874	0.0103844	-0.00779746	0.851358	0.372727
BCL2L1	SZ4TA2	20	31664452	31722597	0.763567	0.0107315	-0.0021475	0.970903	0.514167
CLK4	KH-CB19	5	178602664	178627088	0.763567	0.0109874	0.0779874	0.113097	0.47997
HDAC2	LBH-589	6	113933028	113971285	0.776958	0.0117132	0.0536082	0.187172	0.17158
MEN1	MI-2	11	64803510	64810485	0.763567	0.0137144	0.0595943	0.311839	0.227513
MAPK14	BIRB-796	6	36027711	36111236	0.763567	0.0145084	0.286277	7.14591e-12	0.195011
BRD2	I-BET151	6	32968660	32981505	0.763567	0.0150978	0.0777275	0.0546248	0.195011
MDM2	SJ-172550	12	68808176	68850686	0.761119	0.0152199	0.0485717	0.23681	0.231643
S1PR2	ML031	19	10221433	10231272	0.763567	0.0177069	-0.118269	0.00641245	0.169826
FLT4	cediranib	5	180601506	180649624	0.763567	0.0197052	-0.0548056	0.349884	0.483749
BRAF	sorafenib	7	140719327	140924810	0.756137	0.0200878	-0.0654277	0.109076	0.535361
EHMT2	BIX-01294	6	31879759	31884806	0.752608	0.0207903	0.052575	0.199944	0.200302
SPHK1	PF-543	17	76376584	76385991	0.727902	0.0221855	-0.00474488	0.907358	0.329545
PIK3CB	GDC-0941	3	138683678	138685126	0.761119	0.0222177	0.0177794	0.66016	0.303099
PDGFRB	masitinib	5	150113837	150155860	0.729869	0.0229204	-0.00967195	0.81511	0.480726
HDAC2	pandacostat	6	113933028	113971285	0.76014	0.0233455	0.0740284	0.0726114	0.17158
PLD2	CAY10594	17	4807096	4823434	0.726432	0.024717	-0.0861744	0.0373505	0.235606
KDR	sorafenib	4	55078259	55125595	0.763567	0.0254119	0.00774097	0.849795	0.084585
INSR	BMS-536924	19	7112255	7293931	0.763567	0.0265165	0.207266	3.30916e-07	0.151849
PIK3CG	PI-103	7	106865278	106905821	0.76014	0.028498	-0.00177389	0.965356	0.527631
RORC	SR1001	1	151806071	151826091	0.70861	0.0301704	0.0228706	0.578969	0.367508
RARG	CD-1530	12	53210570	53232252	0.761119	0.0302259	-0.0256953	0.54326	0.22138
EHMT2	QW-BI-011	6	31879759	31884806	0.752717	0.0304142	0.0535694	0.482654	0.200302
KDR	sunitinib	4	55078259	55125595	0.756137	0.0311035	-0.0180869	0.658381	0.084585
UGCG	PDMP	9	111896766	111935369	0.706631	0.0326984	-0.034986	0.402799	0.231467
RIPK1	necrostatin-1	6	3063991	3106051	0.711882	0.0328954	0.000914312	0.982516	0.195011
PPP3CB	tacrolimus	10	73436428	73496001	0.712573	0.0336801	0.0415391	0.319638	0.159727
FGFR2	AZD4547	10	121478341	121598084	0.762344	0.035121	0.304598	2.45401e-13	0.149017
NR0B2	3-Cl-AHPC	1	26911489	26913966	0.761119	0.0354225	-0.0599052	0.141751	0.302502
SRD5A2	NSC30930	2	31522480	31581067	0.69554	0.0365169	0	1	0.190476
RRM1	ciclopirox	11	4094707	4107480	0.727902	0.0376409	-0.141986	0.000426324	0.18
RARA	Ch-55	17	40309192	40348336	0.742909	0.0400063	0.127161	0.00178655	0.253058
NCSTN	L-685458	1	160343272	160358952	0.69554	0.0414195	0.0369904	0.361751	0.347991
BAX	BRD-K03536150	19	48954815	48961704	0.725392	0.041471	-0.121851	0.00315834	0.175973
DRD2	prochlorperazine	11	113409615	113475120	0.706436	0.0419021	0.0363226	0.375658	0.196523
SPTLC2	myriocin	14	77505997	77616773	0.761119	0.0423916	0.119428	0.131308	0.153555
NCEH1	JW-480	3	172630249	172711218	0.686226	0.0425885	-0.0200236	0.62594	0.357521
EHMT1	UNC0638	9	137618963	137836127	0.712573	0.0427476	0.0793796	0.0519669	0.253404
ABL1	nilotinib	9	130713946	130885683	0.72687	0.0431901	0.482847	4.43741e-36	0.248865
HDAC3	BRD-K29313308	5	141620876	141635164	0.711882	0.0435494	0.0442939	0.28235	0.47997
ESR1	tamoxifen	6	151656691	151807857	0.729621	0.0439623	0.0451454	0.274418	0.179138
PRKCB	sotrastaurin	16	23835946	24220611	0.711882	0.0446701	-0.0118739	0.807622	0.161438
DNM1	Mdivi-1	9	128191655	128218281	0.702145	0.0448428	-0.0796494	0.051759	0.251135
RET	regorafenib	10	43077027	43130351	0.727902	0.0450403	0.0457777	0.270212	0.15311
EHMT2	UNC0321	6	31879759	31884806	0.682416	0.0460727	0.0257977	0.523784	0.200302
MTOR	KU-0063794	1	11106535	11131558	0.727902	0.0465207	0.127761	0.00169844	0.317424
IKBKE	CAY10576	1	206470476	206478297	0.69554	0.0468585	-0.0263642	0.533911	0.33713
SIRT1	EX-527	10	67884669	67918390	0.716147	0.0481027	0.0162076	0.698396	0.151515
EP300	BRD8958	22	41091786	41180079	0.718874	0.0501727	0.0020428	0.960915	0.0959874
FLT3	sorafenib	13	28003274	28100592	0.726432	0.0502544	0.197539	1.05644e-06	0.111867
FLT1	pazopanib	13	28300344	28495095	0.725392	0.050703	0.0191365	0.639639	0.111867
PIK3CA	PI-103	3	179148114	179198888	0.726432	0.05181	0.0490065	0.229895	0.327286
CDK5R1	N9-isopropylolomoucine	17	32486619	32491256	0.692897	0.0524364	0.00656798	0.87534	0.227344
PIK3CB	GSK2636771	3	138683678	138685126	0.702145	0.0532604	0.363481	3.44379e-15	0.303099
PLD1	VU0155056	3	171600405	171602338	0.668452	0.0554027	0.0224031	0.582964	0.357521
USP10	spautin-1	16	84699978	84779581	0.702145	0.0554464	0.052466	0.203171	0.334089
PLA2G4D	AA-COCF3	15	42067009	42071878	0.735247	0.0555738	-0.00503474	0.902789	0.106576
FLT3	pazopanib	13	28003274	28100592	0.716147	0.056803	0.0403956	0.322833	0.111867
HSP90AA1	AT13387	14	102080738	102087191	0.760159	0.0573165	-0.0542872	0.35613	0.177005
TERT	MST-312	5	1253147	1283010	0.68064	0.0576617	0.139183	0.000655969	0.439153
CDK1	N9-isopropylolomoucine	10	60778331	60791969	0.692897	0.0582413	0.0205444	0.623598	0.158333
CERK	NVP-231	22	46684411	46738261	0.712573	0.059264	0.0545951	0.18171	0.10929
RARA	AM-580	17	40309192	40348336	0.719291	0.0594521	0.185504	6.52463e-06	0.253058
KIT	sunitinib	4	54657918	54739011	0.711882	0.0597395	0.0478006	0.242365	0.0846519
MGMT	O-6-benzylguanine	10	129467184	129768007	0.692897	0.0603395	-0.0494894	0.406899	0.174735
WEE1	MK-1775	11	9573681	9589207	0.733306	0.0603863	0.0601268	0.143966	0.193226
PKM	ML203	15	72199029	72204559	0.69554	0.0610403	-0.0238843	0.561925	0.165783
HMGCS1	cerulenin	5	43289395	43313493	0.68064	0.0614167	-0.0378368	0.356473	0.355216
DNMT1	decitabine	19	10133345	10144754	0.712367	0.061766	0.102017	0.0115638	0.168246
HDAC1	BRD-K66532283	1	32292086	32333635	0.711882	0.061928	0.0767509	0.065896	0.320212
RARA	BMS-195614	17	40309192	40348336	0.68064	0.0619708	-0.0783507	0.0567468	0.253058
KIT	regorafenib	4	54657918	54739011	0.733306	0.06227	-0.00336877	0.935366	0.0846519
HSPA1A	pifithrin-mu	6	31815464	31817946	0.686226	0.0623867	0	1	0.201814
HSPA1B	pifithrin-mu	6	31827735	31830255	0.686226	0.0623867	0	1	0.201814
HSPA1L	pifithrin-mu	6	31809619	31815065	0.686226	0.0623867	-0.0101587	0.804205	0.201814
PIK3CB	TGX-221	3	138683678	138685126	0.686226	0.063174	0.25228	3.2984e-10	0.303099
DCLK1	LRRK2-IN-1	13	35768963	36131306	0.716147	0.063588	-0.0035601	0.941803	0.113379
RXRA	bexarotene	9	134317098	134406394	0.69554	0.064011	-0.0206203	0.616876	0.247352
ERG	YK 4-279	21	38380027	38498442	0.702145	0.06415	-0.0363361	0.371495	0.130435
PSMD1	bortezomib	2	231056864	231172827	0.702145	0.0647167	0.0749653	0.0667305	0.174603
PSMD1	MG-132	2	231056864	231172827	0.702145	0.0665654	-0.0693142	0.30059	0.174603
HSP90AA1	SNX-2112	14	102080738	102087191	0.727902	0.0668687	-0.065308	0.105091	0.177005
ACAT1	CI-976	11	108121516	108147776	0.702145	0.067281	-0.0135931	0.742421	0.191232
PLK1	BRD-K70511574	16	23677656	23690366	0.725392	0.0673663	0.0276561	0.500386	0.158378
LDHC	gossypol	11	18412307	18452058	0.702145	0.0678897	0.00267837	0.94868	0.187162
PIK3CB	PI-103	3	138683678	138685126	0.70861	0.0690914	0.0380787	0.350983	0.303099
TACC3	KHS101	4	1721500	1735747	0.702145	0.0692744	-0.0402226	0.336073	0.0918755
EHMT2	UNC0638	6	31879759	31884806	0.692897	0.0694956	0.0800818	0.0499194	0.200302
KDR	brivanib	4	55078259	55125595	0.727902	0.0700548	-0.048734	0.240045	0.084585
CDC25B	NSC95397	20	3795739	3805237	0.655685	0.0701189	-0.0466179	0.279976	0.54511
LDHA	gossypol	11	18394388	18408425	0.69554	0.0701955	-0.019669	0.636416	0.186388
CLTB	pitstop2	5	176392455	176416569	0.682416	0.0704608	-0.114305	0.0197001	0.485261
ATM	ETP-46464	11	108222484	108287714	0.711882	0.0734918	0.0053635	0.912941	0.188964
SPTLC3	myriocin	20	13008979	13051018	0.718874	0.073849	-0.0312388	0.694036	0.542901
S1PR3	ML006	9	88991447	89005010	0.671545	0.0741826	0.0627715	0.125515	0.204701
PRKDC	KU 0060648	8	47773108	47960183	0.682416	0.0744869	0	1	0.417616
PIK3CA	GSK1059615	3	179148114	179198888	0.69554	0.0758525	0.118224	0.0178679	0.327286
JAK2	NVP-BSK805	9	4984390	5078444	0.691042	0.0763671	0.256793	1.60507e-10	0.204837
FLT1	brivanib	13	28300344	28495095	0.702145	0.0770355	-0.0393291	0.343157	0.111867
NCSTN	semagacestat	1	160343272	160358952	0.594489	0.0770598	0.0870535	0.0312975	0.347991
USP14	IU1	18	158383	211391	0.565093	0.0770599	-0.00967415	0.815069	0.217095
ASAH2B	ceranib-2	10	50739318	50757188	0.718874	0.0774162	0	1	0.152207
CERS3	fumonisin B1	15	100400395	100544720	0.577407	0.0780401	0.00575706	0.886976	0.18972
FLT3	quizartinib	13	28003274	28100592	0.686226	0.0784561	0.309128	1.56999e-14	0.111867
VDR	elocalcitol	12	47841537	47905022	0.69554	0.0788215	-0.0580528	0.160829	0.218513
CDC25A	NSC95397	3	48157146	48188356	0.692897	0.0788231	0.0887387	0.039449	0.2118
IDH1	BRD-A05715709	2	208236227	208255133	0.682416	0.0816043	-0.0558609	0.357857	0.164021
CLTC	pitstop2	17	59619858	59690826	0.68064	0.0816682	0.0240173	0.625228	0.323485
NPM1	avrainvillamide	5	171387116	171410883	0.686226	0.0843828	0.135282	0.0734277	0.488284
FLT3	KW-2449	13	28003274	28100592	0.682522	0.0845677	0.217221	7.70058e-08	0.111867
PRKDC	XL765	8	47773108	47960183	0.577407	0.085806	0	1	0.417616
TRPC6	hyperforin	11	101451564	101583928	0.69554	0.087291	-0.0230264	0.581947	0.213152
CDK2	PHA-793887	12	55966769	55972784	0.711882	0.0881089	-0.127888	0.00156404	0.226687
TASP1	NSC48300	20	13389392	13638903	0.577407	0.0883435	-0.00164885	0.967663	0.540623
PARP2	olaparib	14	20343582	20357905	0.68064	0.0890139	-0.0840481	0.0382812	0.17158
PLK1	rigosertib	16	23677656	23690366	0.727902	0.090174	0.0418252	0.314632	0.158378
RARB	AC55649	3	25174332	25596455	0.653671	0.0936699	-0.011372	0.781919	0.232048
PIK3CB	GSK1059615	3	138683678	138685126	0.68064	0.0943288	0.0335964	0.502312	0.303099
CDK4	PHA-793887	12	57747727	57752521	0.711882	0.0944435	-0.0693733	0.0871675	0.225171
PKM	ML083	15	72199029	72204559	0.577407	0.0961913	-0.057902	0.159422	0.165783
CDK17	SNS-032	12	96278261	96400560	0.721633	0.0975761	-0.00250801	0.952736	0.21542
JAK2	ruxolitinib	9	4984390	5078444	0.577407	0.0993721	0.441616	4.43488e-30	0.204837
PDK2	AZD7545	17	50094737	50111058	0.619049	0.0995752	-0.0387628	0.344412	0.334091
TP53	SCH-529074	17	7661779	7676594	0.590225	0.100565	0.00341404	0.936213	0.228203
PIK3CG	PIK-93	7	106865278	106905821	0.577407	0.100788	0.0263452	0.523388	0.527631
LDHB	gossypol	12	21635342	21637374	0.609494	0.101337	0.0480606	0.247835	0.227513
EZH2	BRD1835	7	148807383	148884283	0.538907	0.10166	0.0876027	0.0336855	0.540996
TGFBR1	SB-525334	9	99104038	99132726	0.647922	0.101746	-0.0192951	0.635742	0.220121
RARG	BMS-270394	12	53210570	53232252	0.619049	0.10505	-0.11725	0.00381886	0.22138
PDGFRB	lenvatinib	5	150113837	150155860	0.68064	0.105371	0.128306	0.00157863	0.480726
RXRB	bexarotene	6	33193588	33200614	0.614132	0.106389	-0.026144	0.525862	0.199546
CERS2	fumonisin B1	1	150960583	150967631	0.47686	0.107523	0.0767649	0.057699	0.363128
MDM4	BRD-K79669418	1	204516383	204532650	0.68064	0.109586	0.0912798	0.10644	0.379619
RARB	BMS-195614	3	25174332	25596455	0.581362	0.113394	0.00231597	0.955158	0.232048
BCL2L10	ML258	15	52109263	52112775	0.525765	0.114321	0.0829152	0.0419862	0.117158
LAP3	tosedostat	4	17577192	17607968	0.692897	0.114908	-0.0654006	0.11564	0.087156
FLT1	axitinib	13	28300344	28495095	0.686226	0.115541	0.0428805	0.293535	0.111867
RARG	Ch-55	12	53210570	53232252	0.692897	0.11649	-0.0350401	0.391173	0.22138
PDGFRB	sunitinib	5	150113837	150155860	0.577407	0.117214	0.0418181	0.306477	0.480726
FLT3	lenvatinib	13	28003274	28100592	0.686226	0.117863	0.107539	0.0081664	0.111867
XPO1	KPT185	2	61477849	61538283	0.711882	0.118827	0.082529	0.0830749	0.174603
BRD3	GSK525762A	9	134030305	134068017	0.632292	0.122881	-0.0184852	0.64837	0.245083
KEAP1	ML334 diastereomer	19	10486120	10503741	0.68064	0.123416	-0.0132418	0.786218	0.172196
FLT1	lenvatinib	13	28300344	28495095	0.682416	0.123704	0.0207155	0.611374	0.111867
FLT3	axitinib	13	28003274	28100592	0.682416	0.124046	0.0709062	0.082157	0.111867
INSR	linsitinib	19	7112255	7293931	0.691042	0.124586	0.275119	7.28265e-12	0.151849
BRD2	GSK525762A	6	32968660	32981505	0.577407	0.125566	0.12371	0.00218819	0.195011
DNMT1	zebularine	19	10133345	10144754	0.68064	0.130529	0.0241531	0.553217	0.168246
RAD51	B02	15	40694774	40718886	0.610647	0.130548	-0.0311136	0.449499	0.114135
PSENEN	RO4929097	19	35745114	35747519	0.577407	0.131762	0.0609978	0.305659	0.17926
BRD4	I-BET151	19	15235519	15280451	0.692897	0.133164	0.173606	1.5685e-05	0.177125
ATR	ETP-46464	3	142449235	142457710	0.655624	0.133354	-0.0355583	0.468425	0.298564
PDGFRB	axitinib	5	150113837	150155860	0.594489	0.133517	0.0607914	0.136267	0.480726
FNTA	tipifarnib-P1	8	43034194	43069583	0.577407	0.136826	0.0973897	0.0174898	0.315534
CSNK2A1	silmitasertib	20	472498	543835	0.566735	0.140099	-0.0258709	0.537268	0.542771
PLA2G4B	AA-COCF3	15	41837775	41848147	0.682416	0.141507	-0.00966923	0.814541	0.123205
KDR	regorafenib	4	55078259	55125595	0.692897	0.144181	-0.0450047	0.278392	0.084585
HDAC3	pandacostat	5	141620876	141635164	0.289706	0.146147	-0.0366639	0.374424	0.47997
MAPK9	pyrazolanthrone	5	180233143	180292099	0.3158	0.146536	0.000628047	0.987619	0.482237
ASAH2	ceranib-2	10	50182778	50248610	0.686226	0.146553	0.0285303	0.481481	0.153846
ATP1B2	ouabain	17	7646627	7655768	0.702145	0.146748	-0.0481454	0.233172	0.229719
CUL1	SMER-3	7	148697914	148800582	0.671387	0.151152	-0.0224343	0.609417	0.539464
KDR	linifanib	4	55078259	55125595	0.655624	0.152276	0.0314953	0.436717	0.084585
PIK3CA	XL765	3	179148114	179198888	0.290409	0.155718	-0.0243337	0.555596	0.327286
TP53	RITA	17	7661779	7676594	0.692897	0.159284	0.00908421	0.825576	0.228203
EZH2	BRD-K42260513	7	148807383	148884283	0.44871	0.161047	0.0274498	0.645646	0.540996
ACER3	ceranib-2	11	76860867	77019767	0.547707	0.161313	-0.00989177	0.80722	0.248677
BRD3	I-BET151	9	134030305	134068017	0.560791	0.163212	-0.0207882	0.607759	0.245083
FGFR2	nintedanib	10	121478341	121598084	0.613707	0.165009	0.0992862	0.0169525	0.149017
FLT3	cabozantinib	13	28003274	28100592	0.565093	0.175772	0.298001	2.68285e-13	0.111867
DNMT1	azacitidine	19	10133345	10144754	0.54658	0.180344	-0.0170126	0.681863	0.168246
CASP6	Compound 1541A	4	109688622	109703419	0.649345	0.185536	0.0805659	0.0543443	0.0725624
RAF1	sorafenib	3	12583601	12664226	0.537394	0.185978	0.0214664	0.59943	0.236584
DIABLO	birinapant	12	122207668	122226052	0.655685	0.188868	0.00770878	0.849919	0.230711
FLT1	cediranib	13	28300344	28495095	0.682416	0.190007	-0.0602239	0.304235	0.111867
CCNB1	N9-isopropylolomoucine	5	69167010	69178245	0.290409	0.192147	-0.0150931	0.718456	0.439662
BCL2L1	obatoclax	20	31664452	31722597	0.420879	0.195368	-0.0720087	0.0748264	0.514167
AKT1	AT7867	14	104769349	104794124	0.311948	0.199775	0.111578	0.00676251	0.175891
PSMB5	bortezomib	14	23016543	23034727	0.288976	0.200968	-0.102925	0.0117198	0.157218
RASAL1	pluripotin	12	113098819	113136224	0.577407	0.203155	0.0145333	0.71973	0.229198
BCL2L1	ABT-737	20	31664452	31722597	0.547707	0.203252	0.101818	0.0155649	0.514167
CHEK1	AZD7762	11	125625665	125629437	0.464786	0.203473	-0.0163258	0.687134	0.190476
CSNK1E	PF-4800567 hydrochloride	22	38290691	38318084	0.512351	0.204121	0	1	0.1024
TXN	PX-12	9	110243811	110256466	0.226829	0.204813	0.11355	0.00567641	0.228442
JAK2	AZD1480	9	4984390	5078444	0.398634	0.205278	0.238442	6.1109e-05	0.204837
PSMB5	MG-132	14	23016543	23034727	0.395466	0.205564	0.150937	0.0235479	0.157218
KDM3A	methylstat	2	86440647	86451123	0.347489	0.206613	0.0296443	0.544615	0.200302
P2RX7	A-804598	12	121132819	121185081	0.263739	0.209259	0.0406056	0.4122	0.230129
CDK9	PHA-793887	9	127785679	127787575	0.477045	0.211173	0.087125	0.0315761	0.246596
PIK3CA	rigosertib	3	179148114	179198888	0.614132	0.211336	0.0107228	0.796646	0.327286
HDAC3	tacedinaline	5	141620876	141635164	0.407717	0.213187	0.0139906	0.776021	0.47997
LCK	dasatinib	1	32251239	32286165	0.68064	0.213899	-0.0076652	0.850391	0.320212
TTK	AZ-3146	6	80003887	80042527	0.573267	0.21474	0.00330411	0.936168	0.178517
FLT1	tivozanib	13	28300344	28495095	0.513882	0.217316	0.0681984	0.0970822	0.111867
MTOR	AZD8055	1	11106535	11131558	0.610647	0.219206	0.137134	0.000649599	0.317424
SIRT1	SRT-1720	10	67884669	67918390	0.456243	0.21973	0.0618417	0.142785	0.151515
PDGFRB	pazopanib	5	150113837	150155860	0.332287	0.220556	0.11774	0.00384644	0.480726
PIK3CB	XL765	3	138683678	138685126	0.0996408	0.224491	0.0278393	0.500098	0.303099
RHOA	narciclasine	3	49359145	49412202	0.649345	0.227609	0.156035	0.000157217	0.211044
CDK2	SNS-032	12	55966769	55972784	0.66205	0.234597	-0.10566	0.0122788	0.226687
CDK6	alvocidib	7	92604921	92833917	0.577407	0.236066	0.0860793	0.143669	0.529145
PIK3CG	GDC-0941	7	106865278	106905821	0.311948	0.237605	0.0124866	0.757484	0.527631
FLT3	tivozanib	13	28003274	28100592	0.471048	0.237652	0.095305	0.0202751	0.111867
TYMS	fluorouracil	18	657604	673578	0.226829	0.251836	0.142591	0.000402555	0.21407
KDM4D	methylstat	11	94973681	94999518	0.180451	0.251997	-0.0236153	0.629384	0.247166
TOP2B	teniposide	3	25597984	25618849	0.690882	0.252816	0.061133	0.280929	0.232804
HNF4A	BRD-K28456706	20	44355700	44429671	0.123464	0.255978	0.0265244	0.521277	0.545042
TP53	PRIMA-1	17	7661779	7676594	0.554184	0.256595	0.0353113	0.400924	0.228203
BCL2L1	TW-37	20	31664452	31722597	0.263739	0.256598	-0.0664881	0.107567	0.514167
FGFR1	nintedanib	8	38411138	38468641	0.293712	0.257796	0.0691725	0.0966309	0.302308
KPNB1	importazole	17	47649476	47682633	0.288976	0.261341	-0.0478411	0.252895	0.328788
PIK3CG	GSK1059615	7	106865278	106905821	0.276254	0.262138	0.00643662	0.897759	0.527631
PLK1	GW-843682X	16	23677656	23690366	0.577407	0.263321	-0.0214962	0.610767	0.158378
SIRT2	salermide	19	38878557	38894108	0.456243	0.264158	0.0300848	0.544048	0.166534
HDAC3	Repligen 136	5	141620876	141635164	0.283547	0.264632	0.0260703	0.542524	0.47997
HDAC3	vorinostat	5	141620876	141635164	0.197859	0.269814	0.0277935	0.499346	0.47997
FLT3	nintedanib	13	28003274	28100592	0.338322	0.277546	0.19161	3.48903e-06	0.111867
FLT1	nintedanib	13	28300344	28495095	0.341241	0.277997	0.0257621	0.536493	0.111867
CASP7	Compound 1541A	10	113679183	113726419	0.192377	0.278163	-0.0758282	0.0702031	0.142209
CDK5	N9-isopropylolomoucine	7	151053812	151058530	0.0242487	0.278814	0.0591074	0.157649	0.542683
PLA2G4C	AA-COCF3	19	48047843	48110817	0.456243	0.28067	-0.0359333	0.383215	0.175778
ACER1	ceranib-2	19	6306142	6333629	0.577407	0.285198	0.0251386	0.535118	0.148468
AURKA	KW-2449	20	56369390	56392196	0.0979997	0.288393	-0.0314913	0.441324	0.541194
SPTLC1	myriocin	9	92000087	92080076	0.565093	0.300638	0.162299	0.039691	0.209848
SIRT1	salermide	10	67884669	67918390	0.461232	0.309798	0.00232979	0.962535	0.151515
CDC25C	NSC95397	5	138285265	138331835	0.0127537	0.317022	-0.118955	0.00569011	0.47619
PIK3CG	NVP-BEZ235	7	106865278	106905821	0.300882	0.323482	0.0131937	0.782565	0.527631
BCL2L1	gossypol	20	31664452	31722597	0.0101029	0.342505	-0.0357219	0.390498	0.514167
MET	tivantinib	7	116672390	116699599	0.232871	0.365262	-0.00117311	0.984075	0.519304
ARG1	BEC	6	131573144	131584332	0.295287	0.36582	0.0385375	0.613651	0.18065
ARF1	brefeldin A	1	228082660	228099212	0.288976	0.371667	0.0788424	0.0590593	0.350983
PPP3CA	tacrolimus	4	101023409	101347477	0.289706	0.387197	0.132073	0.00148913	0.0680272
PLK1	BI-2536	16	23677656	23690366	0.542568	0.391044	0.0154951	0.702273	0.158378
RPS6KB2	AT7867	11	67428460	67431582	0.013573	0.403534	-0.0649433	0.115695	0.260771
HDAC3	BRD-A94377914	5	141620876	141635164	0.0188603	0.416027	0.0918033	0.106124	0.47997
CDK7	PHA-793887	5	69234841	69272904	0.15561	0.419393	0.206515	2.72681e-07	0.438893
PDE4D	triazolothiadiazine	5	58969038	59893798	0.351849	0.420884	0.0298717	0.461839	0.391798
AURKB	VX-680	17	8204733	8210582	0.649345	0.426141	0.297129	0.0162341	0.228961
PSMB5	MLN2238	14	23016543	23034727	0.128393	0.426964	-0.106719	0.00823625	0.157218
PIK3CA	NVP-BEZ235	3	179148114	179198888	0.173322	0.44247	0.0973092	0.0413292	0.327286
BCL2L1	navitoclax	20	31664452	31722597	0.174159	0.450515	0.188147	3.04675e-06	0.514167
F2R	SCH-79797	5	76716043	76735781	0.0307318	0.454035	-0.0319587	0.429618	0.439153
CDK5	PHA-793887	7	151053812	151058530	0.0242487	0.466854	0.056442	0.16419	0.542683
CDK2	dinaciclib	12	55966769	55972784	0.655624	0.474536	-0.0202628	0.72935	0.226687
PAK4	PF-3758309	19	39125770	39173803	0.501273	0.476478	-0.203229	0.000434029	0.160159
TOP1	SN-38	20	41028818	41124487	0.173322	0.482724	-0.0450278	0.304971	0.539394
CDK2	alvocidib	12	55966769	55972784	0.535371	0.492779	-0.0611259	0.299544	0.226687
TYMS	gemcitabine	18	657604	673578	0.347489	0.495288	0.143446	0.000732792	0.21407
PIK3CB	NVP-BEZ235	3	138683678	138685126	0.0996408	0.499855	0.0436295	0.361237	0.303099
CDK4	alvocidib	12	57747727	57752521	0.461232	0.514621	-0.135198	0.0212801	0.225171
ATP1A3	ouabain	19	41966582	41994214	0.289706	0.535291	0.0635608	0.115339	0.180275
AURKB	barasertib	17	8204733	8210582	0.157955	0.549633	0.231326	1.14055e-08	0.228961
MAP2K2	selumetinib	19	4090321	4124129	0.547707	0.594945	0.160936	7.82281e-05	0.140282
HDAC3	belinostat	5	141620876	141635164	0.0582639	0.600128	0.00428984	0.941613	0.47997
NAMPT	GMX-1778	7	106248285	106285192	0.0393374	0.604673	0.16011	7.74025e-05	0.491294
PLK1	GSK461364	16	23677656	23690366	0.348625	0.611044	0.0167418	0.685381	0.158378
NAMPT	STF-31	7	106248285	106285192	0.0595285	0.628683	0.176486	1.76081e-05	0.491294
CDK5	dinaciclib	7	151053812	151058530	0.287196	0.643141	0.0480035	0.412185	0.542683
HDAC3	entinostat	5	141620876	141635164	0.00216431	0.645165	0.0018019	0.965045	0.47997
TOP1	topotecan	20	41028818	41124487	0.013573	0.665461	-0.0686495	0.0899933	0.539394
RRM1	gemcitabine	11	4094707	4107480	0.305958	0.684773	-0.0565601	0.184938	0.18
CDK9	dinaciclib	9	127785679	127787575	0.351849	0.688708	0.083032	0.155581	0.246596
PDE4A	triazolothiadiazine	19	10416773	10467649	0.286781	0.706507	0.0456461	0.260706	0.172986
DHFR	methotrexate	5	80626228	80654983	0.230799	0.709415	0.127749	0.00333603	0.441421
HDAC3	apicidin	5	141620876	141635164	0.00159303	0.715348	0.0818302	0.0423309	0.47997
NAMPT	CAY10618	7	106248285	106285192	0.0594479	0.733902	0.180904	6.45971e-06	0.491294
CDK1	alvocidib	10	60778331	60791969	0.174159	0.736148	-0.0832443	0.157382	0.158333
CDK7	SNS-032	5	69234841	69272904	0.0419354	0.769902	0.136529	0.00118807	0.438893
MAP2K2	PD318088	19	4090321	4124129	0.311948	0.788247	0.145601	0.000284884	0.140282
HDAC3	LBH-589	5	141620876	141635164	0.00699785	0.797735	0.0292304	0.472246	0.47997
KIF11	SB-743921	10	92593286	92655395	0.288976	0.849517	0.0409521	0.312197	0.142965
AURKA	alisertib	20	56369390	56392196	0.00125445	0.853736	-0.0633987	0.120527	0.541194
CDK1	dinaciclib	10	60778331	60791969	0.253363	0.967543	-0.076567	0.190473	0.158333
NAMPT	daporinad	7	106248285	106285192	0.0419354	1.00614	0.222062	2.53615e-07	0.491294
AURKC	VX-680	19	57231009	57235417	0.420879	1.07244	0.105108	0.404687	0.18417
SRC	KX2-391	20	37344685	37382787	0.000236558	1.09432	-0.148156	0.000301407	0.529947
AURKA	VX-680	20	56369390	56392196	0.143147	1.21913	0.142159	0.258633	0.541194
EIF4E	CR-1-31B	4	98871684	98930637	0.349689	1.32779	0.0380997	0.349916	0.0672714
EIF4E	SR-II-138A	4	98871684	98930637	0.290409	1.38756	0.0351511	0.382635	0.0672714
CDK9	BRD-K30748066	9	127785679	127787575	0.0772894	1.53675	0.102676	0.435003	0.246596
MAP2K2	trametinib	19	4090321	4124129	0.18702	1.6472	0.204231	0.000434675	0.140282

## Sheet: Supplementary Table 5
Supplementary Table 5 - Features associated with drug sensitivitiy or resistance identified in elastic net regression of both the GDSC2 and CTRP2 datasets
Legend
name			feature name
Drug.name			drug name
drug_response			whether the feature is associated with sensitivity or resistance
qVal			q-value of single anova analysis for the feature-drug combination
feature_type			for CN features, whether the indicated region is amplified, gained or lost
AUC_diff			mean AUC difference between cell lines with and wihtout the feature
percChanged			percentage of analyzed cell lines positive for the feature
overlapRACs			whether the feature overlaps with RACs defined in the GDSC2 analysis
observed in GDSC2 (FDR<0.3)			whether the same feature is associated with drug response in the GDSC2 analysis
name	Drug.name	drug_response	qVal	feature_type	AUC_diff	percChanged	overlapRACs	observed in GDSC2 (FDR<0.3)
1-14000001-loss	agk2	sensitivity	0.072985	loss	-0.00715435	0.267394
1-182000001-gain	mn64	sensitivity	0.169039	gain	-0.00663114	0.299712	cnaPANCAN277	no
1-207000001-amp	nutlin3a	sensitivity	0.00442347	amp	-0.0485488	0.0527009
1-28000001-loss	osimertinib	sensitivity	0.00536547	loss	-0.0341285	0.261968	cnaPANCAN286	no
1-42000001-loss	sapitinib	sensitivity	0.0603697	loss	-0.0518989	0.14531
1-52000001-amp	azd3759	sensitivity	0.00257854	amp	-0.0563921	0.00792602
1-52000001-amp	erlotinib	sensitivity	0.0276818	amp	-0.0808144	0.00797872
1-8000001-amp	temozolomide	sensitivity	2.61907e-10	amp	-0.0372605	0.00396825
1-84000001-loss	plx4720	sensitivity	0.0711136	loss	-0.0238701	0.148738
10-121000001-amp	azd4547	sensitivity	4.04201e-27	amp	-0.313506	0.0132626
10-121000001-amp	motesanib	sensitivity	0.00670838	amp	-0.0230808	0.0134228
10-121000001-amp	pd173074	sensitivity	1.79852e-24	amp	-0.286676	0.0131926
10-132000001-loss	tanespimycin	resistance	0.161793	loss	0.0303233	0.285906
10-9000001-loss	fluorouracil	resistance	0.128742	loss	0.0244731	0.358366
10-94000001-loss	abt737	sensitivity	0.124595	loss	-0.0418109	0.298269	cnaPANCAN44	no
10-95000001-loss	bleomycin	resistance	0.0643695	loss	0.0536967	0.313043	cnaPANCAN45	no
10-95000001-loss	luminespib	resistance	0.00439264	loss	0.0476722	0.32053	cnaPANCAN45	no
11-1-loss	azd7762	sensitivity	0.0139535	loss	-0.0379209	0.335099	cnaPANCAN62	no
11-111000001-gain	zm447439	resistance	0.191191	gain	0.0301552	0.182679
11-46000001-amp	afatinib	sensitivity	0.0439125	amp	-0.248234	0.00924703
11-46000001-amp	osimertinib	sensitivity	0.135861	amp	-0.114625	0.00930851
11-46000001-amp	sapitinib	sensitivity	0.191191	amp	-0.176375	0.00924703
11-70000001-gain	mitoxantrone	resistance	0.142531	gain	0.0533207	0.272563	cnaPANCAN59	no
11-7000001-loss	mk8776	sensitivity	0.106997	loss	-0.0162846	0.281501	cnaPANCAN66	no
12-119000001-loss	cytarabine	resistance	0.0331774	loss	0.0549056	0.140171
12-126000001-loss	gemcitabine	resistance	0.202539	loss	0.0911709	0.156707	cnaPANCAN173,cnaPANCAN174	no
12-68000001-loss	nutlin3a	resistance	0.206504	loss	0.0317497	0.104084
12-92000001-gain	sepantronium	resistance	0.0057515	gain	0.0903697	0.0784574
13-24000001-gain	bms754807	sensitivity	0.203964	gain	-0.064203	0.102013
13-53000001-loss	elesclomol	resistance	0.131753	loss	0.0687693	0.39548
14-72000001-loss	mitoxantrone	resistance	0.191191	loss	0.0417655	0.227437
15-35000001-loss	bi2536	resistance	0.000488655	loss	0.0739394	0.267586
15-35000001-loss	lmp744	resistance	0.139972	loss	0.0649504	0.250903
15-45000001-loss	fluorouracil	resistance	0.119496	loss	0.022333	0.295125	cnaPANCAN415	no
15-64000001-gain	bortezomib	resistance	0.193914	gain	0.0324775	0.123835
16-21000001-gain	pevonedistat	resistance	0.149012	gain	0.0506483	0.242667
16-90000001-loss	bi2536	resistance	0.142984	loss	0.039902	0.274483
17-1-amp	agk2	sensitivity	1.24958e-05	amp	-0.0420333	0.00545703
17-15000001-loss	methotrexate	resistance	0.0960934	loss	0.0431601	0.316832
17-39000001-amp	afatinib	sensitivity	9.44884e-06	amp	-0.175744	0.0541612
17-39000001-amp	ibrutinib	sensitivity	7.95341e-05	amp	-0.158561	0.0492041
17-39000001-amp	osimertinib	sensitivity	1.76413e-08	amp	-0.0992659	0.0531915
17-39000001-amp	sapitinib	sensitivity	0.000386713	amp	-0.125924	0.0541612
17-41000001-amp	pci34051	sensitivity	0.0385517	amp	-0.0232429	0.0317003
17-7000001-loss	nutlin3a	resistance	0.193539	loss	0.0172032	0.366271	cnaPANCAN307	yes
18-37000001-loss	jak_8517	resistance	0.205888	loss	0.0304097	0.356239
18-44000001-gain	pci34051	sensitivity	0.0344304	gain	-0.0119083	0.0792507
18-47000001-loss	nutlin3a	resistance	0.0369038	loss	0.0233685	0.453228
18-52000001-loss	at13148	resistance	0.0947281	loss	0.0207016	0.47319
18-58000001-amp	abt737	sensitivity	0.00774159	amp	-0.292478	0.0146471
18-58000001-amp	venetoclax	sensitivity	0.0128815	amp	-0.121473	0.0146277
18-59000001-loss	azd5363	resistance	0.20236	loss	0.020298	0.478723
18-61000001-gain	wehi539	sensitivity	0.104599	gain	-0.0681423	0.0687831
18-72000001-amp	wehi539	sensitivity	0.0651359	amp	-0.162351	0.010582
18-75000001-amp	crizotinib	sensitivity	0.00121121	amp	-0.138451	0.00923483
18-75000001-gain	abt737	sensitivity	2.79319e-07	gain	-0.155925	0.0705726
18-75000001-gain	navitoclax	sensitivity	3.9386e-05	gain	-0.119836	0.0712401
19-19000001-gain	tanespimycin	resistance	0.223599	gain	0.0503759	0.0899329
2-16000001-amp	tozasertib	sensitivity	0.179615	amp	-0.195795	0.0409091
2-217000001-loss	lestaurtinib	resistance	0.196909	loss	0.0406848	0.185484
2-30000001-amp	crizotinib	sensitivity	0.000224606	amp	-0.115719	0.0145119
20-49000001-gain	nutlin3a	resistance	0.0519144	gain	0.021866	0.500659	cnaPANCAN366	yes
20-55000001-gain	mitoxantrone	resistance	0.0158254	gain	0.0595488	0.5	cnaPANCAN367	no
20-55000001-gain	teniposide	resistance	0.00600125	gain	0.0494301	0.5	cnaPANCAN367	no
20-64000001-gain	sabutoclax	resistance	0.000193337	gain	0.0577873	0.494236
22-23000001-loss	azd5438	resistance	0.0267756	loss	0.031786	0.278481
22-29000001-loss	cdk9_5038	resistance	0.0195116	loss	0.0986697	0.26087	cnaPANCAN378	yes
22-29000001-loss	cdk9_5576	resistance	0.0171072	loss	0.0768185	0.26087	cnaPANCAN378	yes
3-137000001-loss	umi77	sensitivity	0.183457	loss	-0.0321447	0.0854701
3-155000001-gain	nutlin3a	resistance	0.058685	gain	0.0230712	0.389987
3-174000001-gain	mitoxantrone	resistance	0.0821208	gain	0.0443889	0.424188
3-46000001-loss	nutlin3a	resistance	0.00748019	loss	0.0307232	0.476943
3-48000001-gain	mira1	sensitivity	0.198461	gain	-0.00683931	0.0488771
3-69000001-amp	sb590885	sensitivity	0.00160483	amp	-0.107362	0.0189445
4-161000001-gain	azd3759	sensitivity	0.1618	gain	-0.0197861	0.0383091
4-52000001-amp	foretinib	sensitivity	0.0103941	amp	-0.239179	0.00670241
4-82000001-gain	lapatinib	sensitivity	0.0359271	gain	-0.0853929	0.0198151
4-82000001-gain	osimertinib	sensitivity	0.0811805	gain	-0.0659137	0.018617
4-82000001-gain	sapitinib	sensitivity	0.221658	gain	-0.0902774	0.0198151
5-13000001-gain	nutlin3a	resistance	0.00917718	gain	0.0312898	0.475626	cnaPANCAN176	yes
5-136000001-gain	lmp744	resistance	0.225498	gain	0.0634473	0.227437
5-157000001-gain	cytarabine	resistance	0.0666452	gain	0.0464065	0.237607
5-168000001-loss	entinostat	sensitivity	0.0685992	loss	-0.0746912	0.0988539
5-168000001-loss	vorinostat	sensitivity	0.00133979	loss	-0.0531003	0.104914
5-29000001-gain	cytarabine	resistance	0.236421	gain	0.041217	0.459829	cnaPANCAN177	no
5-69000001-loss	az6102	resistance	0.0760613	loss	0.0245528	0.21419
5-75000001-gain	sb216763	sensitivity	0.174012	gain	-0.00874776	0.113485
6-116000001-loss	bi2536	resistance	0.0942659	loss	0.0682427	0.297931
6-123000001-loss	docetaxel	resistance	0.105702	loss	0.138971	0.275194
6-128000001-loss	gemcitabine	resistance	0.0695791	loss	0.0753855	0.301461
6-27000001-gain	nutlin3a	resistance	0.211194	gain	0.0223846	0.16996
6-3000001-gain	azd5582	sensitivity	1.41138e-05	gain	-0.0948018	0.187773
7-115000001-amp	savolitinib	sensitivity	5.46612e-31	amp	-0.102478	0.0332447
7-116000001-amp	foretinib	sensitivity	0.000199026	amp	-0.0966418	0.0335121
7-117000001-amp	crizotinib	sensitivity	1.24932e-09	amp	-0.0759543	0.0290237
7-55000001-amp	azd3759	sensitivity	0.10812	amp	-0.0368943	0.0462351
7-55000001-amp	gefitinib	sensitivity	0.000241405	amp	-0.0654281	0.0465426
7-55000001-amp	sapitinib	sensitivity	0.132815	amp	-0.119371	0.0449141
7-56000001-amp	osimertinib	sensitivity	0.165784	amp	-0.0802156	0.0292553
8-109000001-gain	sepantronium	resistance	0.157469	gain	0.0319904	0.416223
8-19000001-loss	axitinib	resistance	0.0513643	loss	0.0363133	0.444887
8-27000001-loss	azd8055	resistance	0.0102782	loss	0.0397333	0.450512
8-32000001-gain	sepantronium	resistance	0.0155693	gain	0.0473289	0.128989
8-5000001-amp	oxaliplatin	sensitivity	0.00101452	amp	-0.085577	0.0145119
8-5000001-amp	oxaliplatin	sensitivity	0.0221827	amp	-0.085577	0.0145119
8-7000001-loss	lestaurtinib	resistance	0.168359	loss	0.0400317	0.53629	cnaPANCAN92	no
8-7000001-loss	nutlin3a	resistance	0.0128815	loss	0.0283472	0.538867	cnaPANCAN92	yes
8-7000001-loss	sabutoclax	resistance	0.146837	loss	0.0476876	0.537464	cnaPANCAN92	no
9-17000001-loss	irinotecan	resistance	0.236421	loss	0.0384246	0.472222	cnaPANCAN144	no
9-18000001-loss	azd5438	resistance	0.00125319	loss	0.0325045	0.473779	cnaPANCAN144	no
9-18000001-loss	camptothecin	resistance	0.10819	loss	0.0400699	0.476943	cnaPANCAN144	no
9-18000001-loss	cdk9_5038	resistance	0.0379991	loss	0.075378	0.474638	cnaPANCAN144	no
9-18000001-loss	cdk9_5576	resistance	0.0232226	loss	0.061356	0.474638	cnaPANCAN144	no
9-18000001-loss	lmp744	resistance	0.159296	loss	0.0689662	0.478339	cnaPANCAN144	no
9-19000001-loss	ro3306	resistance	0.0827863	loss	0.0210605	0.494652	cnaPANCAN144	no
9-19000001-loss	talazoparib	resistance	0.165951	loss	0.0564699	0.496671	cnaPANCAN144	no
9-34000001-loss	lestaurtinib	resistance	0.00899104	loss	0.043348	0.318548	cnaPANCAN145	no
BRAF_mut	dabrafenib	sensitivity	4.03154e-30	mut	-0.273099	0.0895722		yes
BRAF_mut	plx4720	sensitivity	8.02666e-21	mut	-0.147726	0.0903054		yes
BRAF_mut	sb590885	sensitivity	2.48196e-21	mut	-0.0923523	0.0920162		yes
EGFR_mut	azd3759	sensitivity	1.2119e-05	mut	-0.0597496	0.0224571		yes
EGFR_mut	erlotinib	sensitivity	0.0804304	mut	-0.0601679	0.0226064		yes
EGFR_mut	gefitinib	sensitivity	0.00125102	mut	-0.064611	0.0226064		yes
EGFR_mut	osimertinib	sensitivity	0.000290742	mut	-0.0931704	0.0226064		yes
NRAS_mut	pd0325901	sensitivity	0.0178776	mut	-0.159549	0.0408432		yes
NRAS_mut	plx4720	resistance	1.49404e-05	mut	0.0189811	0.0411687		yes
NRAS_mut	refametinib	sensitivity	0.0621039	mut	-0.158351	0.0416667		yes
NRAS_mut	selumetinib	sensitivity	0.0102184	mut	-0.139535	0.0416107		yes
PIK3CA_mut	afuresertib	sensitivity	0.00219692	mut	-0.0673903	0.107713		yes
PIK3CA_mut	azd5363	sensitivity	0.00649853	mut	-0.0539155	0.107713		yes
PIK3CA_mut	gsk2110183b	sensitivity	0.000308007	mut	-0.0453478	0.124549		yes
PIK3CA_mut	ipatasertib	sensitivity	0.000953753	mut	-0.0546873	0.107713		yes
PIK3CA_mut	mk2206	sensitivity	0.0114002	mut	-0.04624	0.109354		yes
PIK3CA_mut	uprosertib	sensitivity	0.191191	mut	-0.0882581	0.113343		yes
PIK3CA_mut	uprosertib	sensitivity	5.23734e-07	mut	-0.0882581	0.113343		yes
RB1_mut	wehi539	sensitivity	0.0900122	mut	-0.0613667	0.103175		no
SVEP1_mut	gsk2110183b	sensitivity	0.00755659	mut	-0.110993	0.0108303		yes
TP53_mut	nutlin3a	resistance	1.9445e-34	mut	0.0668079	0.629776		yes
XRN1_mut	zm447439	sensitivity	0.081926	mut	-0.0987161	0.014885		yes
